# Supplementary material for: PacC and pH–dependent transcriptome of the mycotrophic fungus Trichoderma virens
Source: BMC Genomics. 2013 Feb 28;14:138. doi: 10.1186/1471-2164-14-138 (PMC3618310; doi:10.1186/1471-2164-14-138)
Supplement: Additional file 14 — Complete microarray data. The complete microarray data are provided as a comma delimited file (Excel compatible). The first column gives the Protein ID. This number, when entered into the “search” box in the T. virens v1.0 web page, leads conveniently to all the available gene model, transcript and protein information. The second column gives the number of (identical) oligonucleotides spotted on the microarray for this gene. The following columns give the signal values for each independent experiment, after background subtraction and normalization (see Methods, main text). [file 1471-2164-14-138-S14.csv]

Protein ID	Probe number (technical repeats)	Wt pH 8 - 1	Wt pH 8 - 2	Wt pH 8 - 3	Wt pH 8 - 1 technical repeat	Wt pH 4 - 1	Wt pH 4 - 2	Wt pH 4 - 3	Wt pH 4 - 1 technical repeat	PacC pH 8 - 1	PacC pH 8 - 2	PacC pH 8 - 3	PacC pH 8 - 1 technical repeat	PacC pH 4 - 1	PacC pH 4 - 2	PacC pH 4 - 3
33556	1	3.3	3.2	3.2	3.3	3.3	3	3	3.2	2.6	3.2	2.6	2.6	2.8	2.6	3.3
91098	1	5.6	5.5	5.5	5.6	5.7	5.5	5.5	5.7	5.6	5.8	5.6	5.6	5.5	5.4	5.6
61721	1	1.6	1.7	1.6	1.7	2	1.5	1.9	1.1	1.8	2.1	1.9	1.6	1.2	1.6	1.9
70730	1	1.9	1.6	1.6	1.8	2.2	1.3	1.5	1.1	2	2.1	1.8	1.8	1.6	1.5	1.8
17112	1	1.7	1	0.9	1.4	1.7	1.3	1.4	1.1	1.2	1.2	1.3	0.9	1.1	0.8	1.2
3116	1	2	1.8	1.6	2	1.7	1.3	1.4	1.1	1.4	1.3	1.6	1.4	1.1	0.8	1.2
45377	1	3.3	3.2	3.1	3.4	3.4	3.2	3.2	3.5	3.1	3.4	3.1	3.2	3.4	3.2	3.6
19500	1	4.5	4.3	4.2	4.5	4.7	4.5	4.5	4.7	4.3	4.6	4.3	4.4	4.6	4.3	4.7
39834	1	2.7	2.6	2.5	2.7	3.1	2.9	3	3	2.7	3	2.9	2.7	3.1	2.9	3.5
55670	1	5.1	4.8	4.9	5	4.9	4.6	4.3	4.9	5.2	5.4	5.1	5.2	4.5	4.5	4.9
50294	1	3.2	3	3	3.2	3.3	3	3	3.3	3	3.3	2.8	3	3	2.8	3.4
66843	1	2.4	2.3	2.2	2.5	2.8	2.4	2.4	2.4	2.6	2.8	2.5	2.5	2.6	2.4	2.9
91264	1	1	1	0.9	1.4	1.7	1.3	1.4	1.1	0.8	0.7	0.8	0.9	1.1	0.8	1.2
50627	1	4.3	4.2	4	4.4	4.2	4	3.9	4.2	4.2	4.4	4.1	4.2	4.1	3.7	4.1
59595	1	4.5	4.2	4.3	4.5	4.6	4.2	4.2	4.6	4.4	4.7	4.5	4.4	4.2	4.1	4.7
121	1	3.4	3.1	3.2	3.5	3.5	3	3	3.5	3.4	3.7	3.3	3.4	3	2.9	3.5
54078	1	4.5	4.3	4.3	4.5	4.5	4.3	4.2	4.5	4.2	4.4	4.2	4.2	4.3	4	4.5
81608	1	2.9	2.3	2.2	2.6	2.8	2.2	2.1	2.8	2.9	3.2	2.6	2.7	2.6	2.2	2.7
44039	1	4.9	4.6	4.7	4.9	4.2	3.5	3.4	4.2	4.4	4.8	4.6	4.4	4.2	3.9	4.5
66550	1	3.3	3	3.1	3.3	3.4	2.9	2.8	3.4	3.3	3.6	3.3	3.3	2.9	2.8	3.5
28241	1	3.6	3.4	3.5	3.6	4.3	3.8	3.8	4.2	3.5	3.8	3.7	3.6	4	3.8	4.5
57317	1	4.8	4.6	4.6	4.8	4.9	4.6	4.4	4.8	4.7	5.1	4.7	4.5	4.5	4.2	4.8
11112	1	3.3	3.1	2.8	3.4	3.2	3.1	3.2	3.1	3.5	3.5	3.7	3.4	3.3	3	3.7
40830	1	3.7	3.5	3.5	3.7	3.8	3.4	3.4	3.8	3.6	3.9	3.6	3.6	3.4	3.3	3.8
56053	1	3.4	3.2	3.4	3.4	3.7	3.3	3.4	3.7	3.2	3.6	3.2	3.2	3.3	3.3	3.9
91772	1	4.5	3.9	3.8	4.3	4.4	3.9	3.6	4.2	4.3	4.6	4.1	3.9	3.8	3.6	4
65138	1	3.6	3.5	3.5	3.6	3.7	3.5	3.6	3.8	3.5	3.7	3.3	3.5	3.5	3.4	3.8
31726	1	4.4	4.2	4.1	4.4	4.5	4.2	4.2	4.5	4.2	4.6	4.2	4.2	3.9	3.8	4.4
29573	1	1.9	1.7	1.5	1.7	2	1.6	1.3	1.9	1.9	1.9	1.9	1.8	1.8	1.7	2.3
73623	1	5.3	5.2	5.2	5.3	5.3	5.2	5.2	5.3	5.2	5.4	5.2	5.2	5.2	5	5.3
57378	1	4.3	3.8	3.8	4.3	4.4	3.8	3.8	4.3	4.5	4.7	4.6	4.5	4.1	4	4.5
50736	1	3.3	3.1	3	3.3	3.5	3.3	3.3	3.5	3.1	3.4	3.2	3.1	3.3	3.1	3.5
47982	1	4.7	4.5	4.5	4.7	4.8	4.4	4.4	4.7	4.7	4.9	4.6	4.6	4.4	4.4	4.8
68974	1	0.9	0.9	0.9	1.4	1.7	1.2	1.3	1.1	0.7	0.7	0.7	0.8	1	0.8	1.1
42145	1	2.3	2	2.1	2.3	2.5	2.1	2.1	1.1	2	2.3	2.1	2	2	1.8	2.2
31265	1	2.7	2.5	2.6	2.9	3.1	2.7	2.6	2.8	3	3.3	3	3	2.9	2.6	3.2
64290	1	4.3	4	4.1	4.3	4.4	3.9	4	4.3	4.2	4.6	4.2	4.1	3.9	3.8	4.4
33614	1	4.2	3.9	4.1	4.2	4.5	4.1	4.3	4.5	4.1	4.5	4.2	4.1	4.3	4.1	4.7
37048	1	3.5	3.3	3.3	3.5	3.7	3.4	3.4	3.7	3.5	3.8	3.3	3.5	3.5	3.3	3.6
44825	1	5.3	5	5	5.3	5.5	5.2	5.1	5.5	5.5	5.5	5.3	5.4	5.3	5.1	5.4
37636	1	4.8	4.5	4.5	4.8	4.8	4.5	4.5	4.7	4.7	4.9	4.7	4.6	4.6	4.4	4.8
53093	1	0.9	0.9	0.9	1.4	1.7	1.2	1.3	1	0.7	0.6	0.7	0.8	1	0.8	1.1
78733	1	0.9	1	0.9	1.4	1.7	1.2	1.3	1	0.7	0.6	1.1	0.8	1	0.8	1.1
60872	1	1.3	1.3	0.9	1.4	1.7	1.2	1.3	1	1.2	0.8	1.5	1.3	1.4	1.2	1.2
15604	1	3.2	2.9	3	3.2	3.5	3	3	3.6	3.1	3.5	3.2	3.2	3.1	3	3.6
1394	1	3.6	3.1	3.2	3.4	3.5	3.2	3.1	3.6	3.3	3.8	3.4	3.3	3.2	3	3.5
40911	1	4.3	3.9	4	4.3	4.3	3.8	3.8	4.3	4.1	4.5	4.1	4.1	3.7	3.6	4.3
29126	1	0.9	0.9	0.9	1.4	1.7	1.2	1.3	1	0.7	0.6	0.7	0.8	1	0.8	1.1
65380	1	0.9	0.9	0.9	1.4	1.7	1.2	1.3	1	0.7	0.6	0.7	0.8	1	0.8	1.1
70406	1	3.5	3.3	3.3	3.5	3.4	3.2	3.1	3.4	3.4	3.6	3.5	3.5	3.4	3.2	3.6
43979	1	0.9	0.9	0.9	1.4	1.7	1.2	1.3	1	0.7	0.6	0.7	0.8	1	0.8	1.1
31438	1	4.3	4	4.2	4.3	4.4	3.9	4	4.4	4.1	4.5	4.3	4.1	4	3.8	4.6
34881	1	2.3	2.1	2	2.2	3.1	2.9	2.9	3	2.8	3	2.6	2.7	2.8	2.6	3
63867	1	4.3	4	4	4.3	4.4	3.9	4	4.4	4.1	4.5	4.2	4.1	4.1	3.8	4.5
47413	1	1.5	1.5	1.5	1.8	2.1	1.6	1.5	1.1	1.9	2	2	2.2	1.9	1.7	2.1
55033	1	3.4	3.2	3.2	3.4	3.4	3.1	3.2	3.4	3.3	3.6	3.3	3.3	3.1	2.9	3.5
10289	1	0.9	0.9	0.9	1.4	1.7	1.2	1.3	1.1	0.7	0.7	0.7	0.8	1	0.8	1.1
27569	1	4.9	4.8	4.7	4.9	5	4.8	4.8	5	4.8	5	4.7	4.8	4.8	4.6	4.9
18387	1	3.5	3.2	3.2	3.4	3.6	3.1	3.1	3.5	3.5	3.8	3.4	3.5	3.3	3	3.6
24433	1	2.2	1.7	1.7	1.4	1.7	1.2	1.5	1.1	2	2	2	2	1.7	1.7	2
48541	1	4.6	4.4	4.4	4.6	4.6	4.3	4.3	4.6	4.5	4.7	4.4	4.4	4.3	4	4.5
1210	1	3.5	3.1	3.2	3.5	3.5	3.1	3	3.5	3.4	3.7	3.4	3.4	2.9	2.9	3.4
56229	1	3.9	3.8	3.7	4	4.3	3.9	3.8	4.3	3.9	4.2	3.8	3.8	3.9	3.7	4.2
75080	1	5.5	5.4	5.4	5.5	5.6	5.4	5.4	5.6	5.4	5.6	5.4	5.4	5.4	5.2	5.4
54690	1	5.4	5.1	5.2	5.3	5.4	5.1	5.1	5.4	5.3	5.4	5.2	5.2	5.2	5	5.3
81568	1	2	2	1.7	2	1.7	1.2	1.3	1.1	1.9	1.9	1.9	2	1.5	1.2	1.1
83155	1	4.6	4.3	4.1	4.5	4.5	4	3.8	4.4	4.4	4.8	4.4	4.1	4	3.7	4.3
66884	1	1	0.9	0.9	1.4	1.7	1.2	1.3	1.1	0.8	0.7	0.7	0.9	1	0.8	1.1
37556	1	5	4.8	4.8	5	5.2	4.8	4.8	5.2	5	5.2	5	5	5	4.8	5.1
60433	1	2.3	1.8	1.8	2.3	1.7	2	1.5	1.1	2.1	2.3	2	2.1	2	1.8	2.2
46724	1	4.1	3.8	3.9	4.1	4.5	4	4	4.4	3.9	4.4	3.9	3.9	4	3.8	4.5
71046	1	3.8	3.4	3.2	3.6	3.6	3.1	3	3.5	3.7	4.3	3.7	3.5	3.4	3.1	3.6
40281	1	1	0.9	0.9	1.4	1.8	1.2	1.5	1.1	0.7	0.7	0.7	0.8	1.1	0.8	1.1
48817	1	3.8	3.6	3.3	3.7	3.5	3.5	3.4	3.5	3.6	3.8	3.2	3.5	3.5	3.1	3.4
10726	1	1	1.1	0.9	1.4	1.8	1.3	1.4	1.1	1	0.9	0.9	0.8	1.1	0.8	1.1
45163	1	5	4.9	4.9	4.9	5	4.8	4.7	5	4.6	4.9	4.7	4.6	4.7	4.4	4.9
56992	1	3.6	3.6	3.6	3.7	3.8	3.5	3.6	3.8	3.6	3.9	3.6	3.6	3.5	3.4	3.9
38889	1	3.1	3	2.9	3.1	3.2	2.9	3	3.1	2.9	3.3	2.9	2.9	3.1	2.8	3.3
48046	1	1	1.6	1.3	1.4	1.7	1.3	1.4	3.3	0.9	0.9	1.4	0.9	1.1	0.8	1.2
28107	1	3.4	3.2	3.1	3.4	3.6	3.4	3.4	3.6	3.2	3.5	3.3	3.2	3.4	3.2	3.7
11928	1	4.4	3.9	4	4.3	4.4	3.9	3.9	4.3	4.4	4.6	4.4	4.2	4.3	4	4.5
56542	1	2.3	2	2	2.3	2.4	2	1.8	2	2.4	2.7	2.4	2.4	2.3	2	2.5
65047	1	2.9	2.3	2.2	2.5	2.7	2.1	2.1	2.2	2.8	3.2	2.7	2.7	2.6	2.2	2.7
38083	1	3.5	3.3	3.3	3.5	3.7	3.4	3.3	3.7	3.4	3.6	3.4	3.4	3.5	3.3	3.6
69789	1	3.7	3.3	3.5	3.7	4	3.5	3.6	3.9	3.7	4.1	3.7	3.7	3.6	3.5	4.1
49834	1	3.2	2.7	2.7	3.1	3.3	2.7	2.7	3.2	3.5	3.6	3.4	3.5	3.2	3.3	3.9
45998	1	4.5	4.3	4.3	4.5	4.5	4.1	4.1	4.5	4.3	4.6	4.5	4.3	4.2	4	4.5
78422	1	1	1	0.9	1.4	2	1.3	1.4	1.1	0.8	0.7	0.8	0.9	1.1	0.8	1.2
41109	1	5	4.8	4.8	5	5.1	4.8	4.8	5.1	5	5.1	4.9	5	4.9	4.8	5.1
11872	1	3	2.8	2.8	3	3.4	3.1	3.1	3.3	3.3	3.5	3.2	3.2	2.9	2.8	3.4
110725	1	5.6	5.4	5.5	5.6	5.7	5.4	5.4	5.7	5.6	5.7	5.5	5.6	5.4	5.3	5.5
779	1	4.6	4.2	4.3	4.6	4.6	4.2	4.3	4.6	4.5	4.8	4.5	4.5	4.3	4.2	4.7
47158	1	3.5	3.3	3.4	3.5	3.7	3.4	3.4	3.7	3.5	3.7	3.4	3.5	3.5	3.3	3.9
36281	1	3.7	3.5	3.6	3.7	4	3.7	3.7	4	3.7	4	3.7	3.7	3.7	3.5	4.2
35692	1	3.1	2.8	3	3.1	3.3	2.5	2.3	3.2	2.9	3.5	2.9	2.9	2.5	2.5	3.3
52156	1	3.5	3.4	3.4	3.5	3.5	3.3	3.2	3.5	3.6	3.6	3.5	3.5	3.3	3.2	3.4
72847	1	4.1	3.8	3.8	4.1	4.3	4	3.8	4.2	4.1	4.3	3.9	4.1	4	3.8	4.2
15684	1	4.3	3.9	4	4.2	4.4	3.8	3.5	4.4	3.8	4.3	3.8	3.8	3.6	3.5	3.9
72610	1	4.9	4.8	4.7	4.9	4.9	4.7	4.7	4.9	4.8	5	4.7	4.8	4.7	4.5	4.9
82134	1	4.6	4.5	4.6	4.6	5	4.8	4.8	4.9	4.7	4.9	4.8	4.6	4.9	4.7	5.1
33492	1	4	3.7	3.8	4	4.2	3.7	3.8	4.2	3.8	4.3	3.9	3.7	3.8	3.7	4.3
41716	1	3.3	3.1	3.3	3.3	3.5	3.3	3.3	3.5	3.8	4	3.8	3.8	3.6	3.4	3.9
89121	1	4.4	4.1	4.2	4.4	4.6	4.2	4.3	4.5	4.3	4.6	4.3	4.3	4.2	4.1	4.6
77560	1	2.7	2.3	2.2	2.5	2.6	2.1	1.9	2.4	2.4	3.3	2.3	2.3	2.2	1.9	2.4
44046	1	0.9	0.9	0.9	1.4	1.7	1.2	1.3	1.1	0.8	0.7	0.7	0.8	1.1	0.8	1.2
6014	1	2.5	2.3	2.2	2.5	2.7	2.3	2.1	2.3	2.6	2.8	2.5	2.6	2.5	2.3	2.8
20338	1	3.4	3.2	3.1	3.4	3.5	3.1	3.2	3.5	3.1	3.4	3.1	3.1	3.3	3.1	3.6
68836	1	1.5	1.8	1.5	1.6	2.1	1.8	1.6	1.4	1.6	1.7	1.6	1.5	1.3	1.1	1.6
59842	1	4.3	4	4	4.4	4.5	4.1	4	4.4	4.3	4.5	4.2	4.3	4.2	3.9	4.5
81739	1	4.3	4.1	4	4.3	4.4	4	4.1	4.3	4.1	4.4	4.4	4.1	4.1	3.9	4.5
55814	1	4.4	4	4.1	4.4	4.6	4.1	4.2	4.6	4.3	4.6	4.4	4.3	4.2	4.1	4.7
53880	1	1.7	1.3	1.6	1.6	2.1	1.5	1.9	1	2	1.9	1.9	2.1	2.1	1.8	2.1
66318	1	3.6	3	3	3.6	3.1	2.4	1.3	3.1	4.3	4.4	4	4.3	3.1	2.9	3.5
70798	1	0.9	0.9	0.9	1.4	1.7	1.2	1.3	1	0.7	0.6	0.7	0.8	1	0.8	1.1
61275	1	0.9	0.9	0.9	1.4	1.7	1.2	1.3	2.5	0.7	0.6	0.7	0.8	1	0.8	1.1
45529	1	4.7	4.4	4.5	4.7	4.9	4.5	4.5	4.8	4.6	4.9	4.6	4.6	4.6	4.4	4.8
111339	1	3.9	3.7	3.7	3.9	4	3.6	3.5	4	4	4.2	4	4	3.5	3.4	3.8
349	1	0.9	0.9	0.9	1.4	1.7	1.2	1.3	1	0.7	0.6	0.7	0.8	1	0.8	1.4
67326	1	2.8	2.7	2.8	2.7	2.8	2.7	2.7	2.6	2.8	3	2.9	2.8	2.8	2.7	2.9
80284	1	3.4	3.1	2.9	3.4	3.9	3.7	3.7	3.9	3.5	3.7	3.6	3.5	3.8	3.6	4.4
56320	1	3.9	3.6	3.6	4	3.8	3.4	3.3	3.7	3.9	4.3	3.9	3.9	3.5	3.3	3.7
31570	1	2.9	2.7	2.8	2.9	3.4	3.1	3.1	3.4	2.8	3.2	3	2.9	3.3	3	3.6
84582	1	5.2	5	5	5.2	5.2	5	4.9	5.2	5	5.2	5	5	5	4.8	5.1
111853	1	4.6	4.3	4.7	4.6	5.8	5.5	5.6	5.8	4.6	4.9	4.7	4.6	5.6	5.4	5.7
84699	1	4.9	4.7	4.8	4.9	5	4.7	4.9	5	4.8	5	4.8	4.8	4.9	4.7	5.1
416	1	3.6	3.4	3.5	3.6	3.6	3.3	3.4	3.6	3.4	3.8	3.5	3.4	3.3	3.1	3.7
43109	1	2.4	2.2	2.2	2.5	3.1	2.7	2.5	3	2.6	2.8	2.8	2.6	3	2.9	3.5
26904	1	1.2	1	1.1	1.4	1.8	1.2	1.3	1.1	1.5	1.6	1.5	1.6	1.5	1.5	1.6
89354	1	3.2	3.1	3	3.2	3.1	2.8	2.9	3.1	2.9	3.1	2.9	2.9	2.9	2.6	3.2
19768	1	2.3	2	2	2.2	2.5	2.1	1.9	1.9	2.8	2.8	2.6	2.9	2.7	2.4	2.9
356	1	3.8	3.5	3.7	3.8	4	3.6	3.7	4	3.7	4.2	3.7	3.7	3.6	3.5	4.1
33910	1	3.4	3.1	3.2	3.4	3.6	3.3	3.4	3.6	3.4	3.5	3.4	3.4	3.4	3.2	3.6
74747	1	4.4	4.3	4.3	4.4	4.5	4.2	4.3	4.5	4.3	4.6	4.4	4.3	4.2	4	4.5
64875	1	2.1	1.9	1.9	2.1	2.4	2	1.9	1.9	2.4	2.7	2.3	2.4	2.5	2.2	2.7
89797	1	4.1	3.8	3.9	4.1	4.4	3.9	4	4.3	4.2	4.4	4.2	4.2	4	3.8	4.5
46889	1	4.6	4.5	4.5	4.6	4.9	4.6	4.6	4.9	4.5	4.8	4.5	4.5	4.5	4.4	4.9
61355	1	4.2	4	4.2	4.1	4.5	4.1	4.2	4.4	3.9	4.4	3.6	3.9	4.1	4	4.5
54471	1	3.4	3	3	3.4	2.8	2.7	2.8	2.6	2.3	2.2	2.7	2.4	2.3	2	2.5
47657	1	4.3	3.8	4	4.3	4.7	4	3.6	4.7	4.3	4.5	4.3	4.3	4	3.8	4.4
67296	1	3	2.6	3.3	3	3.3	2.5	2.4	3.3	3.2	3.5	2.9	3.2	3	3	3.8
65343	1	4.5	4.3	4.4	4.5	4.5	4.2	4.3	4.5	4.4	4.7	4.5	4.5	4.3	4.1	4.6
111157	1	5	4.9	5	5	5.2	4.9	5	5.2	4.8	5.1	4.9	4.8	5	4.8	5.1
111153	1	3.6	3.5	3.5	3.7	3.8	3.5	3.6	3.8	3.8	4	3.6	3.8	3.6	3.5	3.9
46213	1	2	1.7	1.6	2.2	1.8	1.3	1.3	1.1	1.8	1.8	1.7	1.8	1.8	1.5	1.9
72649	1	4.8	4.6	4.6	4.8	5	4.6	4.6	4.9	4.7	5	4.7	4.7	4.7	4.6	5
40423	1	4.7	4.5	4.5	4.7	4.9	4.6	4.6	4.9	4.7	4.9	4.7	4.7	4.6	4.5	4.8
24243	1	4.8	4.4	4.4	4.8	4.8	4.5	4.3	4.8	4.9	5	4.7	4.9	4.6	4.5	4.8
40527	1	4.2	4	4.2	4.1	4.5	4.1	4.1	4.5	4	4.3	4.2	4	4.2	3.9	4.5
32712	1	1	0.9	1.8	1.4	1.8	1.3	1.4	1.1	1.7	1.4	1.7	1.6	1.7	1.5	2
75844	1	4.7	4.5	4.5	4.7	4.7	4.5	4.4	4.7	4.7	4.9	4.6	4.7	4.4	4.2	4.6
46883	1	1	1.4	1.1	1.4	1.7	1.3	1.4	1.1	1.3	1.4	1	0.8	1.1	0.8	1.2
66326	1	2.8	2.6	2.5	2.9	3	2.6	2.6	2.6	3.2	3.5	3.1	3.1	2.9	2.7	3.2
73260	1	4.6	4.3	4.4	4.5	4.6	4.2	4.3	4.6	4.4	4.8	4.7	4.4	4.3	4.1	4.7
19634	1	2.9	2.6	2.6	2.9	3.1	2.6	2.6	3	2.9	3.3	2.9	2.9	2.8	2.6	3.2
88789	1	5.6	5.4	5.4	5.6	5.6	5.4	5.4	5.7	5.6	5.7	5.5	5.6	5.5	5.3	5.5
75730	1	3.5	3.3	3.3	3.5	3.9	3.6	3.6	3.9	3.5	3.7	3.6	3.5	3.8	3.6	4.3
30644	1	3.5	3.4	3.4	3.5	3.8	3.5	3.6	3.8	3.3	3.6	3.4	3.2	3.5	3.3	3.9
15034	1	3.4	3.2	3.2	3.4	3.6	3.3	3.4	3.6	3.3	3.6	3.2	3.3	3.5	3.2	3.7
67712	1	3.3	3.1	3.2	3.4	3.4	3.1	3.2	3.4	2.9	3.4	2.9	2.9	2.8	2.7	3.3
58422	1	5.1	5	5	5.1	5.2	5	5	5.2	5	5.2	5	5	5	4.9	5.2
55236	1	3.4	3.2	3.3	3.4	3.6	3.3	3.3	3.6	3.4	3.7	3.4	3.4	3.5	3.4	4
57398	1	3.7	3.4	3.4	3.7	3.7	3.5	3.4	3.7	3.6	3.9	3.5	3.6	3.5	3.4	3.8
73902	1	5.1	4.9	5	5.1	5.2	4.9	4.9	5.2	5.1	5.2	5.1	5.1	5	4.8	5.2
73234	1	5	4.7	4.9	5	4.3	3.6	4.1	4.2	4.5	5	4.8	4.5	3.8	3.6	4.4
31914	1	5.5	5.4	5.4	5.6	5.6	5.4	5.4	5.6	5.5	5.6	5.5	5.5	5.4	5.3	5.5
90574	1	2.3	2.2	2.1	2.3	2.8	2.4	2.4	2.3	2.5	2.5	2.7	2.6	2.7	2.4	2.9
35553	1	5.2	5	5	5.2	5.3	5	5	5.3	5.1	5.3	5.1	5.1	5.1	4.9	5.2
69352	1	2.2	1.9	1.8	2.1	2.4	2.4	1.6	1.4	2.3	2.5	2.2	2.2	2.2	1.8	2.2
30735	1	4.9	4.6	4.6	4.9	5.1	4.7	4.6	5	4.8	5	4.8	4.8	4.8	4.6	4.9
65648	1	3.9	3.7	3.6	3.9	3.7	3.4	3.3	3.7	3.8	4.2	3.7	3.8	3.5	3.4	3.9
5626	1	1.8	1.6	1.1	1.6	2.1	1.8	1.4	1.4	1.8	1.6	1.6	1.5	2	1.7	2.2
30701	1	4.7	4.4	4.4	4.7	4.8	4.4	4.3	4.8	4.5	4.7	4.5	4.4	4.4	4.3	4.7
61107	1	1.9	1.6	1.4	1.6	2.2	1.5	1.3	1.3	1.7	1.8	1.7	1.5	1.5	1.4	2.1
65894	1	3.4	2.9	3	3.4	3.4	2.9	2.9	3.3	3.3	3.7	3.3	3.3	3	2.8	3.6
63605	1	3.7	3.5	3.6	3.7	3.8	3.5	3.6	3.7	3.5	3.9	3.6	3.5	3.5	3.4	4
68860	1	1.7	1.7	1.5	1.4	2.6	2.2	1.8	2.5	1.6	2.1	1.4	1.5	2	2	2.5
92800	1	4	3.7	3.6	4	3.9	3.7	3.6	3.9	3.8	4.1	3.7	3.8	3.8	3.5	3.8
78413	1	4.4	4	4	4.4	4.8	4.7	4.6	4.8	4.4	4.6	4.6	4.4	4.7	4.5	5
61560	1	0.9	0.9	0.9	1.4	1.7	1.2	1.3	2.7	0.8	0.7	1.1	0.8	1.1	2	1.8
69194	1	3.3	2.8	3	3.3	3.2	2.9	3.2	3.1	3.5	3.7	3.6	3.5	3.1	2.8	3.4
61945	1	3.6	3.5	3.4	3.7	3.8	3.6	3.6	3.8	3.6	3.8	3.4	3.6	3.7	3.5	3.9
35357	1	1.9	1.3	1.1	1.7	1.9	2.1	1.3	1.5	1.6	1.6	1.6	1.6	1.4	1.6	1.9
44439	1	2.4	2.2	2.2	2.5	2.2	2.1	2	1.2	2.3	2.2	2.3	2.2	2	1.8	2.2
47249	1	0.9	0.9	0.9	1.4	1.7	1.2	1.3	1.1	0.7	0.7	0.7	0.8	1	0.8	1.1
86297	1	5.6	5.5	5.5	5.6	5.7	5.5	5.5	5.7	5.7	5.7	5.6	5.6	5.5	5.4	5.6
92694	1	5.6	5.4	5.4	5.6	5.7	5.4	5.5	5.6	5.5	5.7	5.5	5.5	5.5	5.3	5.5
74949	1	5	4.9	4.9	5	4.9	4.8	4.7	4.9	4.7	5	4.8	4.6	4.7	4.5	4.9
70415	1	4.1	3.8	3.8	4.1	4.2	3.8	3.8	4.1	4	4.3	3.9	4	3.9	3.7	4.2
52643	1	3.8	3.7	3.6	3.8	3.8	3.6	3.7	3.8	3.6	4	3.7	3.6	3.6	3.4	4
68496	1	2.3	2	1.9	2	2.4	2.1	1.9	1.5	2.1	2.4	2.2	2.1	2.1	2.1	2.4
86937	1	4.9	4.8	4.8	4.9	4.8	4.7	4.7	4.8	4.9	5.1	4.9	4.9	4.7	4.5	4.8
30862	1	3	2.7	2.9	3	3.2	2.8	2.8	3.3	3.3	3.5	3.2	3.3	3.2	2.9	3.4
33817	1	5.2	5.1	5.2	5.2	5.2	4.9	4.9	5.2	4.9	5.2	5	4.9	4.9	4.7	5.1
66757	1	3.2	2.9	3	3.2	3.3	2.9	2.9	3.3	3	3.4	2.9	3	2.9	2.7	3.3
28817	1	5.1	4.9	4.9	5.2	5.3	5	4.9	5.3	5.1	5.3	5.1	5.1	5	4.9	5.2
68489	1	1.9	1.6	1.5	1.4	1.7	1.2	1.3	1.1	1.9	1.8	1.9	1.9	1.1	1.9	1.2
15399	1	2.4	2.1	2.1	2.2	2.5	2.2	2.2	2.2	2.8	2.9	2.7	2.9	2.7	2.6	2.9
640	1	0.9	0.9	0.9	1.4	1.7	1.2	1.3	1	0.7	0.6	0.9	0.8	1	0.8	1.1
92468	1	5.2	5.1	5.2	5.2	5.4	5.1	5.2	5.4	5	5.3	4.9	5	5	5	5.4
74503	1	4.9	4.7	4.8	4.9	5	4.7	4.8	5	4.7	4.9	4.8	4.7	4.7	4.6	5
34639	1	5.4	5.1	5.2	5.4	5.5	5.1	5.1	5.5	5.3	5.5	5.3	5.2	5.1	5	5.4
76674	1	4.3	4	4	4.3	4.6	4.2	4.1	4.6	4.5	4.6	4.5	4.5	4.3	4.2	4.6
63238	1	1.4	1.6	0.9	1.4	1.7	1.3	1.3	1	1.6	0.8	1.4	1.4	1.3	1.3	1.3
77839	1	4.7	4.6	4.7	4.7	4.7	4.4	4.3	4.7	4.8	5.1	4.9	4.8	4.6	4.3	4.6
53919	1	1.5	1.6	1.7	1.5	2.4	2.1	1.6	1.2	1.6	1.5	1.6	1.8	1.8	1.7	2
91213	1	4.8	4.8	4.9	4.9	4.7	4.7	4.6	4.7	4.7	5	4.7	4.7	4.5	4.2	4.6
32329	1	1	0.9	0.9	1.4	1.7	1.2	1.3	1.2	1.5	1.4	1.5	1.7	1.6	1.4	1.7
91506	1	3.4	3.2	3.2	3.4	2.4	2.4	2.2	1.9	3.4	3.7	3.5	3.4	2.5	2.3	2.7
31409	1	2.7	2.7	2.5	2.6	2.8	2.6	2.6	2.6	2.4	2.8	2.5	2.4	2.4	2.2	2.8
489	1	3	2.5	2.5	2.9	3.3	2.8	2.8	3.3	3.2	3.4	2.9	3.2	2.7	2.5	3.3
349	2	0.9	0.9	0.9	1.4	1.7	1.2	1.3	1.1	0.7	0.7	0.7	0.8	1	0.8	1.1
8329	1	0.9	0.9	0.9	1.4	1.7	1.2	1.3	1.1	1.1	0.8	1.1	0.9	1.3	1.1	1.5
48710	1	4.1	3.9	3.9	4.1	4.5	4.2	4.2	4.5	3.9	4.4	4.2	3.9	4.2	3.9	4.5
45439	1	2.3	2	1.8	2.3	2.8	2.7	2.7	2.7	2.2	2.2	2.6	2.3	2.8	2.6	3.4
19977	1	4.3	4	4	4.3	4.5	4.3	4.3	4.5	4.2	4.5	4.2	4.2	4.4	4	4.5
76381	1	5.1	4.9	4.9	5.1	5.2	4.8	4.8	5.1	5	5.2	5	5	5	4.8	5.1
63735	1	2.5	2.4	2.4	2.6	2.3	2.2	2.2	2	2.2	2.3	2.1	2.3	2.4	2	2.5
61936	1	1	0.9	0.9	1.4	1.7	1.2	1.3	1.1	0.7	0.7	0.7	0.8	1	0.8	1.1
79681	1	3.4	3	3.1	3.4	5.5	5.2	5	5.5	3.4	3.6	3.5	3.4	5.2	5	5.4
3453	1	3.3	3.1	3.1	3.4	3.3	3.1	3.1	3.4	3.5	3.6	3.4	3.6	3	2.9	3.3
13564	1	3.8	3.5	3.5	3.8	3.7	3.5	3.4	3.7	3.7	3.8	3.5	3.7	3.5	3.4	3.6
28509	1	3.5	3.2	3.4	3.5	3.7	3.3	3.5	3.7	3.6	3.9	3.7	3.6	3.5	3.4	3.9
70910	1	1	0.9	0.9	1.4	1.8	1.3	2.4	1.1	0.7	0.7	0.7	0.8	1.1	0.8	1.1
77402	1	4.2	3.9	3.8	4	4.1	3.8	3.9	4.1	4	4.4	4	3.9	4	3.7	4.2
58822	1	1.1	1.1	2.6	1.4	1.8	1.3	1.4	1.1	1.7	1.5	1.4	1.6	1.1	0.8	1.1
69266	1	1.8	1.5	1.7	1.9	1.9	1.5	1.5	1.1	1.6	1.6	1.5	1.7	1.4	1	1.9
28808	1	1	1.2	0.9	1.4	1.7	1.3	1.3	1.2	0.8	1.2	1.5	0.8	1.1	0.8	1.2
154	1	4.3	3.9	4	4.3	4.4	3.8	3.8	4.4	4	4.5	4.1	4.1	3.7	3.7	4.4
66419	1	2.4	2.3	2.2	2.5	2.5	1.9	2	2	2.4	2.8	2.8	2.4	1.9	1.8	2.6
5605	1	3.3	3.1	3.1	3.3	3.7	3.3	3.3	3.7	3.2	3.6	3.2	3.2	3.4	3.2	3.8
48757	1	4.7	4.4	4.5	4.6	4.7	4.4	4.4	4.7	4.6	4.8	4.6	4.6	4.5	4.4	4.8
79779	1	2.8	3	3.1	2.9	2.9	2.7	2.6	3.1	2.2	2.7	2.8	2.1	2.6	2.2	3.2
71185	1	5.3	5.1	5.2	5.3	5.5	5.3	5.2	5.6	5.3	5.5	5.4	5.3	5.3	5.1	5.4
81746	1	4.4	4.3	4.2	4.4	4.5	4.2	4.2	4.5	4.2	4.6	4.4	4.2	4.2	3.9	4.5
81430	1	4	3.9	4	4	4.3	4	4	4.3	3.8	4.3	3.6	3.8	3.9	3.8	4.4
33633	1	3.7	3.4	3.3	3.7	3.7	3.2	3.3	3.7	3.7	4	3.8	3.7	3.4	3.1	3.8
614	1	3	2.6	2.8	3	3.1	2.6	3	3.1	3	3.4	2.8	2.9	2.5	2.4	3.1
64039	1	2.1	1.8	1.7	2.1	2.1	1.6	1.9	2.6	1.6	1.7	1.5	1.5	1.6	0.8	2.1
49174	1	4.3	3.8	3.8	4.2	4.2	3.8	3.8	4.2	4	4.3	3.9	4	3.7	3.5	4.2
31780	1	2.8	2.5	2.6	2.9	3.2	2.8	2.9	3	3.2	3.5	3	3.2	3	2.8	3.3
83663	1	4.5	4.7	4.5	4.5	4.7	4.5	4.5	4.7	4.1	4.6	4	4.1	4.5	4.4	4.8
45054	1	3.5	3.3	3.4	3.6	3.7	3.2	3.3	3.6	3.5	3.9	3.5	3.5	3.2	3	3.8
16639	1	4	3.8	4	4	4	3.9	3.8	3.9	3.5	3.8	3.6	3.5	3.6	3.6	4.2
66642	1	3.4	3.3	3.4	3.4	3.6	3.3	3.4	3.5	3.3	3.6	3.2	3.3	3.2	3.1	3.6
30456	1	4.5	4.4	4.4	4.5	4.3	3.7	3.8	4.2	4	4.6	4.2	4	3.6	3.4	4.1
61562	1	4.2	3.7	3.6	4	4.1	3.7	3.7	4	4	4.5	4	4	3.7	3.5	4.1
49	1	2.6	2.3	2.2	2.5	3.2	2.9	3	3.1	2.4	2.7	2.5	2.4	2.7	2.5	3.4
32340	1	3.6	3.4	3.4	3.6	3.8	3.6	3.6	3.8	3.7	3.9	3.9	3.7	3.8	3.6	4.3
60632	1	1	0.9	0.9	1.4	1.7	1.3	1.3	2.1	0.9	0.7	0.8	0.9	1.1	1.9	1.2
62479	1	4.5	4.2	4.2	4.5	4.6	4.3	4.3	4.6	4.3	4.6	4.3	4.3	4.4	4.2	4.6
68412	1	2.7	2.6	2.5	2.8	2.6	2.4	2.1	2.3	3.1	3.1	3	3.1	2.6	2.4	2.9
72779	1	2.4	2.4	2.5	2.5	2.8	2.6	2.4	2.2	2.4	2.5	2.4	2.4	2.3	2.3	2.8
24003	1	2.1	2	2	2.1	2.7	2.1	2.4	1.8	1.9	2.2	2.1	1.9	2.1	1.9	2.4
82624	1	0.9	0.9	0.9	1.4	1.7	1.2	1.3	1.1	0.8	0.7	0.7	0.8	1.1	0.8	1.2
12354	1	3.9	3.6	3.6	3.9	3.9	3.7	3.6	3.9	3.8	4.1	3.6	3.8	3.7	3.6	4
43615	1	3.7	3.4	3.4	3.7	3.6	3.5	3.4	3.7	3.7	3.8	3.5	3.7	3.4	3.3	3.6
1292	1	5.1	4.7	4.8	5	5	4.5	4.5	4.9	5	5.2	4.9	4.9	4.6	4.5	5
36122	1	3.2	2.6	3.1	3.2	3.3	2.4	2.5	3.3	3.1	3.6	3.5	3.1	2.5	2.3	3.4
86417	1	4.9	4.7	4.6	4.9	4.8	4.6	4.5	4.8	4.9	5	4.7	4.8	4.7	4.4	4.7
87859	1	2.3	2.3	2.5	2.4	3.1	2.7	2.8	2.9	2.4	2.5	2.6	2.4	2.8	2.6	3.3
27940	1	2.3	1.9	1.8	2.1	2.5	2.1	2.1	2.2	2.1	2.1	2.2	1.9	2	2.1	2.6
62208	1	0.9	0.9	0.9	1.4	1.7	1.6	1.3	2.9	0.7	0.7	0.9	0.8	1	2	2
76496	1	3.1	2.9	3.1	3.1	3.3	2.9	2.8	3.4	3.1	3.4	3.1	3.1	3	3	3.5
86143	1	4.9	4.8	4.7	4.9	4.9	4.7	4.7	4.9	4.8	5	4.9	4.8	4.7	4.6	4.9
54318	1	4.5	4.1	4.2	4.5	4.6	4.1	4	4.5	4.3	4.6	4.3	4.3	3.9	3.8	4.5
48182	1	2.4	2.1	2.1	2.2	2.5	2.3	2	1.9	2.4	2.6	2.3	2.4	2.3	2.2	2.5
87615	1	4.4	4.1	4.1	4.4	4.4	4	4.1	4.4	4.2	4.5	4.3	4.2	4.2	3.9	4.5
61020	1	2.3	2	1.8	2.1	2.5	2.5	2.4	2.1	1.9	2	2.1	1.8	2.3	1.9	2.5
1257	1	3.7	3.4	3.5	3.7	3.8	3.4	3.4	3.8	3.6	4	3.6	3.6	3.3	3.3	4
501	1	3.8	3.7	3.7	3.8	3.8	3.7	3.7	3.8	3.5	3.8	3.4	3.5	3.7	3.5	3.9
69045	1	1.2	0.9	0.9	1.4	1.7	1.3	1.3	2	1.4	1.1	1.4	1.2	1.2	1.3	1.3
36801	1	2.2	2.2	1.5	2	1.7	1.3	1.3	2.2	1.8	1.4	2.3	1.8	1.4	1.5	1.7
1292	2	5	4.7	4.7	5	4.9	4.5	4.5	4.9	5	5.2	5	4.9	4.6	4.5	4.9
69959	1	2.2	1.8	1.8	1.9	2.2	1.9	1.9	2.1	2.5	2.4	2.5	2.6	2.4	2.2	2.8
59385	1	2.3	2	2.2	2.3	3.1	2.7	2.4	3	2.9	3.1	2.8	3	2.8	2.7	3.2
87809	1	0.9	0.9	1.3	1.4	1.7	1.2	1.3	1	0.7	0.6	0.7	0.8	1	0.8	1.1
110607	1	4.5	4.3	4.4	4.5	4.6	4.3	4.3	4.6	4.3	4.5	4.3	4.3	4.3	4.2	4.7
93076	1	5.6	5.4	5.4	5.6	5.7	5.4	5.4	5.6	5.6	5.7	5.5	5.5	5.5	5.3	5.5
5725	1	0.9	0.9	0.9	1.4	1.7	1.2	1.3	1.8	0.7	0.6	0.7	0.8	1	0.8	1.1
67467	1	0.9	0.9	0.9	1.4	1.7	1.2	1.3	1	0.7	0.6	0.7	0.8	1	0.8	1.1
68500	1	3.2	3	2.9	3.2	3.5	3.3	3.2	3.5	3.1	3.4	3.1	3.1	3.3	3	3.5
60745	1	1.9	1.8	1.8	1.7	2.3	2	2.1	2.5	2	2	2.1	1.9	1.9	1.8	2.1
37560	1	3.3	3.3	3.4	3.4	3.8	3.6	3.7	3.8	3.3	3.6	3.5	3.2	3.6	3.4	4.1
53811	1	1.4	0.9	0.9	1.4	1.7	1.5	1.3	1.2	1.5	1.6	1.8	1.8	1.1	1.3	1.6
53877	1	4.5	4.3	4.3	4.5	4.6	4.3	4.4	4.6	4.3	4.6	4.4	4.3	4.5	4.2	4.6
86940	1	4.5	4.3	4.4	4.5	4.6	4.3	4.4	4.6	4.4	4.7	4.5	4.5	4.4	4.3	4.7
29668	1	2	2.3	2.2	1.9	2.1	1.9	2.1	1.5	1.9	1.2	1.9	1.9	1.9	2.1	1.6
12847	1	2.6	2.4	2.4	2.6	2.7	2.2	2.3	2.3	2.8	2.9	2.7	2.8	2.7	2.4	3
88216	1	5.4	5.3	5.3	5.4	5.6	5.3	5.3	5.6	5.4	5.5	5.3	5.4	5.4	5.2	5.4
62824	1	1.7	1	1.1	1.6	1.7	1.2	1.3	1.1	1.8	1.5	1.9	1.8	1.1	1.3	1.5
64498	1	1	0.9	0.9	1.4	1.7	1.2	1.3	1.1	0.7	0.7	0.8	0.8	1	0.8	1.1
1028	1	3.6	3.5	3.5	3.6	5	3.3	3.3	3.6	3.5	3.9	3.6	3.5	3.3	3.2	3.9
1292	3	5.1	4.7	4.8	5	5	4.5	4.5	4.9	5	5.2	5	4.9	4.6	4.5	5
43256	1	4.6	4.3	4.2	4.5	4.6	4.2	3.9	4.5	4.5	4.7	4.3	4.5	4.5	4.2	4.6
16228	1	3.6	3.3	3.1	3.4	3.3	2.9	2.9	3.3	3.5	4	3.5	3.4	3.3	3.1	3.5
85859	1	5.1	4.8	4.7	5	5	4.8	4.7	4.9	4.9	5.1	4.8	4.9	4.8	4.5	4.8
67950	1	1.4	0.9	1.5	2	1.7	1.2	1.3	1.1	1.6	1.4	1.7	1.8	1.4	1.3	1.8
18013	1	4.5	4.1	4.2	4.4	4.5	4	4	4.5	4.3	4.6	4.2	4.3	4.1	4	4.5
91681	1	2.1	1.9	2.2	2.1	1.8	2	2.2	1.1	2.2	1.6	2.2	2.1	2	1.9	2
72041	1	3.5	3.3	3.6	3.5	3.5	3.3	3.3	3.5	3.5	3.8	3.5	3.5	3.4	3.3	3.8
71005	1	1	0.9	0.9	1.4	1.8	1.3	1.7	1.1	0.9	0.7	0.7	0.8	1.1	0.8	1.1
80858	1	1.6	1.9	1.8	2	2.3	2.3	2.4	2	2	1.7	2	2	2.4	2.2	2.8
111152	1	3.7	3.5	3.5	3.6	4	3.8	3.9	3.9	3.7	3.6	4.4	3.7	3.7	3.5	4.1
46820	1	1	1.3	1.3	1.4	1.8	1.3	1.6	1.1	1.8	1.4	1.7	1.6	1.7	1.5	1.9
1398	1	2.7	2.5	2.6	2.7	2.5	2.1	2.6	2.4	2.9	3.2	3	2.8	2.3	2.3	3
64126	1	2.1	2	1.9	2.1	2.4	1.9	2.1	2.1	2.3	2.5	2.3	2.2	2.1	2	2.3
28011	1	3.6	3.4	3.4	3.6	4	3.7	3.6	4	3.7	4	3.6	3.7	3.8	3.6	4.1
74792	1	2.1	1.9	1.8	2.2	2.7	2.6	2.6	2.3	2.2	2.3	2.5	2.2	2.8	2.6	3.2
80699	1	4.7	4.5	4.5	4.8	4.8	4.6	4.6	4.8	4.8	5.1	4.9	4.9	4.6	4.5	4.9
779	2	4.6	4.2	4.3	4.6	4.6	4.2	4.3	4.6	4.4	4.8	4.5	4.4	4.3	4.2	4.7
33862	1	4.2	3.7	3.6	3.9	3.8	3.6	3.2	3.8	4	4.6	4	3.7	3.4	3.1	3.6
33744	1	4.6	4.3	4.3	4.6	4.7	4.5	4.4	4.7	4.5	4.7	4.5	4.5	4.5	4.3	4.7
54010	1	3.8	3.6	3.6	3.8	4.2	3.8	3.7	4.1	3.9	4.2	3.9	3.9	3.9	3.7	4.4
80975	1	1.8	1.5	1.5	1.6	1.7	1.3	1.9	1.1	1.9	2.1	1.8	1.7	1.5	1.4	2
91630	1	5.5	5.4	5.3	5.5	5.6	5.3	5.3	5.5	5.4	5.6	5.4	5.4	5.4	5.2	5.4
61923	1	2.4	2	1.9	2.3	2.4	1.9	2.3	2.5	2.1	2.3	2.2	2.1	2.5	1.9	2.4
15760	1	4.3	4.2	3.9	4.3	4.4	4.1	4.2	4.3	4.7	4.9	4.7	4.7	4.2	3.7	4.3
70838	1	1	1	0.9	1.4	1.7	1.3	1.4	1.1	0.8	0.7	0.8	0.9	1.1	0.8	1.2
56933	1	3.3	3	3	3.3	3.3	3	3	3.2	3.4	3.6	3.3	3.4	2.9	2.9	3.4
70449	1	4.5	4.3	4.4	4.5	4.7	4.3	4.3	4.6	4.4	4.6	4.4	4.4	4.4	4.3	4.6
69718	1	1	1	0.9	1.4	1.7	2.3	1.4	1.1	0.8	0.7	0.8	0.9	1.3	0.8	1.2
48810	1	4.5	4.2	4	4.4	4.5	4.1	3.8	4.3	4.4	4.9	4.4	4.3	4	3.7	4.3
57874	1	2.3	2	1.9	2.2	2.4	2.3	1.8	1.2	2.4	2.7	2.4	2.3	2.2	2	2.4
9149	1	4.5	4.3	4.4	4.5	4.5	4.2	4.2	4.5	4.3	4.6	4.4	4.3	3.8	3.8	4.6
29686	1	4.6	4.3	4.3	4.6	4.5	4.3	4.3	4.5	4.6	4.7	4.5	4.5	4.4	4.2	4.6
66820	1	1	0.9	0.9	1.4	1.7	1.3	1.3	1.5	0.8	0.7	0.8	0.9	1.1	0.8	1.2
70579	1	2.4	2.3	2.1	2.4	2.6	2.2	2.1	1.9	2.5	2.8	2.5	2.5	2.5	2.5	2.6
63579	1	2.4	2.2	1.9	2.4	2.4	1.9	1.7	1.5	2.5	2.7	2.4	2.5	2.2	1.9	2.4
39504	1	3.9	3.8	3.7	3.9	4.2	3.8	3.9	4.1	3.7	4.1	3.6	3.7	3.8	3.6	4.1
59774	1	4.7	4.5	4.4	4.6	4.7	4.4	4.4	4.7	4.5	4.8	4.5	4.3	4.5	4.3	4.7
49485	1	4.4	4.1	4	4.4	4.5	4.4	4.4	4.5	4.4	4.6	4.2	4.4	4.4	4.1	4.5
76685	1	3.5	3.4	3.5	3.6	4	3.6	3.8	4	3.6	3.8	3.7	3.6	3.7	3.6	4.3
11858	1	2.1	1.8	1.6	2	2.3	1.7	1.8	1.6	2.2	2.2	2.2	2.3	2.1	2.1	2.3
47993	1	4.8	4.4	4.5	4.8	4.5	3.9	4.1	4.4	4.6	4.9	4.7	4.5	3.9	3.9	4.6
59308	1	0.9	0.9	0.9	1.4	1.7	1.2	1.3	1.1	0.7	0.7	0.7	0.8	1.1	0.8	1.2
65786	1	3.4	3.2	3.1	3.4	3.5	3.2	3.1	3.5	3.2	3.4	2.9	3.2	3	2.9	3.3
32526	1	1.6	1.5	1.3	1.5	2.1	2	1.6	1.9	1.7	1.6	1.8	1.7	1.6	1.5	1.8
15987	1	4	3.7	3.7	4	4	3.7	3.5	3.9	3.7	4.1	3.5	3.7	3.4	3.4	3.8
12140	1	4.4	4	4.1	4.4	4.5	4.1	4.2	4.5	4.2	4.6	4.4	4.2	4.2	4.1	4.6
82033	1	3.6	3.4	3.4	3.6	3.8	3.6	3.6	3.8	3.6	3.7	3.5	3.6	3.7	3.6	4
34967	1	4.7	4.5	4.5	4.7	4.7	4.5	4.5	4.7	4.6	4.8	4.6	4.6	4.5	4.4	4.7
60527	1	2.9	2.6	2.7	2.9	3.3	2.9	2.9	3.5	2.9	3.3	2.9	2.8	2.8	2.8	3.3
1276	1	3.8	3.5	3.7	3.8	3.9	3.6	3.6	3.9	3.6	4.1	3.7	3.6	3.5	3.4	4
14786	1	2.8	2.6	2.6	2.8	2.7	2.5	2.2	2.1	3	3.4	3.1	3	3.1	3.1	3.5
14128	1	0.9	0.9	0.9	1.4	1.7	1.2	1.3	1	0.7	0.6	1.2	1.3	1	0.8	1.1
51082	1	1.9	1.3	1.8	1.4	1.9	2.2	1.7	2.1	2.2	2.3	2.2	2.3	2	1.8	2.5
80901	1	2.5	2.2	2.1	2.6	2.2	1.7	1.3	1.2	3.6	3.5	3.3	3.6	1.8	1.5	1.8
62	1	4.2	3.7	3.8	4.2	3.6	3.1	3.1	3.6	3.4	3.6	3.2	3.4	2.5	2.7	3.6
89951	1	1.6	1	1.4	1.4	1.7	1.2	1.9	1.6	2.1	2.1	2.1	2.3	2.1	1.9	2.4
39161	1	4.3	3.9	4	4.3	4.4	3.9	3.8	4.4	4.2	4.5	4.2	4.2	3.8	3.7	4.4
34665	1	1.5	1.1	1.3	1.4	1.7	1.5	1.3	2	1.4	1.2	1.6	1.5	1.4	1.4	2
50456	1	4.3	4	4.1	4.3	4.4	4	3.9	4.4	4.1	4.5	4.3	4.1	4	3.8	4.5
7366	1	4.3	4	4.4	4.3	4.1	3.6	3.7	4.1	4	4.5	4.3	4	3.7	3.7	4.4
52839	1	3.4	3.2	2.8	3.4	4	3.9	3.7	3.9	3.4	3.6	3.7	3.4	4	3.7	4.4
28818	1	3.5	3.4	3.4	3.6	3.5	3.3	3.2	3.5	3.5	3.7	3.4	3.5	3.2	3	3.5
88244	1	4.4	4	4.1	4.4	4.4	4	4.2	4.4	4.3	4.5	4.4	4.3	4.2	4	4.5
60608	1	3	2.2	2.3	2.6	2.7	2.3	2.2	2.6	3	3.4	3.1	2.9	2.7	2.5	3.1
68687	1	3.8	3.3	3.3	3.6	3.6	3	2.9	3.5	3.7	3.8	3.6	3.5	3.4	3.2	3.7
75506	1	5.5	5.3	5.3	5.5	5.6	5.3	5.3	5.5	5.5	5.6	5.4	5.4	5.4	5.2	5.4
26639	1	5.4	5.2	5.2	5.3	5.5	5.2	5.1	5.4	5.4	5.6	5.3	5.3	5.1	4.9	5.3
36006	1	0.9	0.9	0.9	1.4	1.7	1.2	1.3	1	1.4	1	1.6	1.8	1.6	1.5	1.7
22482	1	4.6	4.2	4.3	4.6	4.5	3.9	3.7	4.4	4.3	4.6	4.2	4.3	3.8	3.7	4.2
71032	1	1.7	1.1	1.2	1.4	1.7	1.4	1.4	1.1	2	2.4	2	2.1	2	1.8	2.2
37526	1	4.4	4	4.2	4.4	4.5	4	4.1	4.5	4.2	4.6	4.3	4.2	3.9	3.9	4.5
80895	1	3.5	3.3	3.1	3.4	3.5	3.2	3.2	3.5	3.5	3.8	3.4	3.5	3.4	3.2	3.6
46192	1	0.9	0.9	0.9	1.4	1.7	1.2	1.3	1.1	0.7	0.7	0.7	0.8	1	0.8	1.2
89136	1	3.6	3.2	3.3	3.6	3.5	3	2.9	3.4	3.4	3.6	3.2	3.4	2.8	2.8	3.3
35144	1	4.3	3.9	4	4.3	4.4	3.9	3.8	4.4	4	4.4	4	4	3.8	3.7	4.4
53657	1	1	1.2	0.9	1.4	1.7	1.2	1.3	1.1	0.7	0.7	0.9	0.8	1	0.8	1.1
32891	1	1	0.9	0.9	1.4	1.7	1.2	1.3	1.1	0.7	0.7	0.7	0.8	1	1.4	1.7
14008	1	3.5	3.4	3.4	3.6	3.6	3.4	3.3	3.7	3.4	3.7	3.3	3.4	3.4	3.2	3.7
32886	1	1.7	1.5	1.9	1.9	1.7	1.3	1.3	1.1	2.2	1.8	2.3	2.2	2.1	2.1	2.6
416	2	3.6	3.4	3.5	3.6	3.6	3.3	3.4	3.6	3.5	3.8	3.5	3.4	3.3	3.2	3.8
39233	1	4.5	4.3	4.3	4.5	4.5	4.2	4.3	4.5	4.3	4.6	4.3	4.3	4.3	4.1	4.5
41642	1	4.4	4.3	4.4	4.5	4.5	4.3	4.3	4.5	4.3	4.8	4.4	4.4	4.3	4	4.6
81561	1	3.8	3.6	3.6	3.8	4.3	4.2	4.1	4.3	3.6	4	3.9	3.7	4.1	3.9	4.6
33598	1	3.3	3.1	2.9	3.3	3.1	3	2.8	3	3.2	3.4	3.1	3.2	2.9	2.6	3
13094	1	1	0.9	1	1.6	1.8	1.2	1.6	1.1	1.6	1.3	1.5	1.7	1.6	1.4	1.7
60524	1	2.6	2.4	2.6	2.8	2.4	2.1	2.1	2.1	2.8	2.8	2.8	2.8	2.7	2.7	3.2
89725	1	5.2	5.1	5	5.2	5.2	5	4.9	5.2	5.2	5.3	5.2	5.2	5	4.8	5.1
67700	1	5.3	5.3	5.3	5.3	5.4	5.1	5	5.3	5.3	5.5	5.2	5.3	5.2	5	5.3
49873	1	3	3.2	2.4	3	3.4	3.9	3.7	3.4	2.9	3.3	3.2	2.8	3.7	3.1	3.7
52721	1	3.2	3	2.9	3.2	3.6	3.3	3.3	3.6	3.2	3.5	3.2	3.2	3.4	3.2	3.7
78895	1	5.6	5.4	5.5	5.6	5.7	5.5	5.5	5.7	5.5	5.7	5.5	5.5	5.5	5.4	5.7
111491	1	4.2	4	4	4.1	4.3	4	4	4.3	3.9	4.3	3.9	3.9	4	3.8	4.4
69987	1	2.6	2.3	2.3	2.6	3	2.6	2.7	2.9	2.9	3.3	2.9	2.8	3	2.8	3.4
939	1	1.4	1.4	1	1.4	1.7	1.6	1.7	1.1	1.5	1.4	1.4	1.3	1.2	1.3	1.2
86632	1	5.4	5.2	5.3	5.4	5.6	5.3	5.3	5.6	5.3	5.5	5.3	5.3	5.4	5.3	5.5
60888	1	5.2	5	5.1	5.2	5.4	5	5	5.3	5	5.3	5.1	5	5	4.9	5.3
68328	1	1.6	1	0.9	1.4	1.7	1.3	1.4	2.7	0.8	0.7	1.5	0.9	1.7	0.9	1.2
52434	1	1.4	1	0.9	1.4	1.7	1.3	1.4	2.3	0.8	0.7	0.8	0.9	1.8	0.9	1.2
56033	1	1.9	1.7	1.2	1.6	1.7	1.3	1.8	1.1	1.1	0.9	1	0.9	1.2	1	1.4
53357	1	2.6	2.4	2.4	2.6	3	2.7	2.7	2.9	2.6	2.8	2.7	2.6	2.8	2.6	3.1
77544	1	5.4	5.3	5.3	5.4	5.5	5.3	5.3	5.5	5.3	5.5	5.3	5.3	5.3	5.2	5.4
57543	1	4.4	4.2	4.3	4.4	4.4	4	4.1	4.4	4.2	4.6	4.3	4.2	4	3.8	4.5
19422	1	5	5	5.2	5	5.9	5.7	5.7	5.9	4.8	5.2	4.9	4.8	5.7	5.6	5.8
73617	1	4.6	4.4	4.2	4.5	4.4	4.2	3.9	4.3	4.6	4.8	4.4	4.6	4.1	3.8	4.3
54843	1	3.9	3.7	3.7	3.9	3.9	3.5	3.6	3.9	3.7	4.2	3.7	3.7	3.4	3.3	3.9
45138	1	2.9	2.6	2.6	2.9	2.8	2.3	2.3	2.2	2.8	3.1	2.9	2.7	2.6	2.3	3
52152	1	1.8	1.6	1.3	1.7	1.9	2.7	2	1.1	1.9	1.6	2	1.9	2.2	1.4	2.2
34930	1	1.9	1.6	1.6	1.7	2.1	1.5	1.7	1.1	2.1	2.3	2.1	1.9	2	1.7	2.3
69527	1	1	1	0.9	1.4	1.7	1.3	1.4	1.1	1.2	1.2	1.2	0.9	1.1	0.8	1.2
86638	1	5.6	5.5	5.5	5.6	5.7	5.5	5.5	5.7	5.6	5.7	5.5	5.6	5.5	5.4	5.6
34440	1	2.6	2.4	2.5	2.6	2.8	2.4	2.3	2.6	2.4	2.6	2.4	2.4	2.6	2.3	2.9
424	1	3.8	3.5	3.6	3.8	3.9	3.5	3.8	3.9	3.6	3.8	3.7	3.6	3.5	3.4	4.1
111275	1	2.4	2	1.9	2.3	2.4	1.9	1.8	1.5	2.3	2.6	2.3	2.2	2.2	2	2.4
36628	1	4.7	4.6	4.5	4.7	4.9	4.7	4.7	4.9	4.6	4.9	4.7	4.6	4.7	4.5	4.9
76879	1	2.5	2.5	2.4	2.5	3.5	3	2.6	3.1	3.1	3.3	3.2	3.1	3.3	3.1	3.6
75944	1	4.8	4.7	4.7	4.8	4.9	4.7	4.8	4.9	4.8	5	4.9	4.8	4.7	4.6	5
43392	1	5.4	5.2	5.2	5.4	5.5	5.2	5.2	5.5	5.4	5.5	5.3	5.3	5.3	5.2	5.4
30210	1	5.2	5	5	5.2	5.2	5	4.9	5.1	5.1	5.2	5	5.1	5	4.8	5.1
61676	1	3.7	3.6	3.5	3.7	3.7	3.5	3.4	3.7	3.6	3.8	3.4	3.6	3.5	3.3	3.6
51638	1	0.9	0.9	0.9	1.4	1.7	1.2	1.3	1.1	0.7	0.7	0.7	0.8	1.1	0.8	1.2
18043	1	3.3	3	2.9	3.3	3.3	3	3	3.3	3.3	3.5	3.2	3.3	3.2	2.9	3.4
56131	1	3.6	3.4	3.4	3.6	3.7	3.5	3.5	3.7	3.5	3.7	3.5	3.5	3.5	3.4	3.7
67832	1	1.4	1.6	1.4	1.5	2	1.5	1.3	1.7	1.8	2	1.9	1.8	2	2.2	2.1
53596	1	1.5	1.4	1	1.4	1.7	1.7	1.5	1.3	1.3	0.9	1.4	1.1	1	1.1	1.9
29820	1	4.5	4.1	4.2	4.5	4.4	3.8	3.8	4.4	4.3	4.6	4.4	4.3	3.7	3.6	4.3
59656	1	3.7	3.4	3.3	3.6	3.7	3.3	3.2	3.7	3.6	3.8	3.6	3.6	3.4	3.2	3.6
68887	1	3	2.4	2.7	3	3	2.5	2.6	2.8	3	3.4	3	3	2.8	2.6	3.1
36333	1	4.2	3.8	4	4.2	4.3	3.8	3.9	4.3	4.1	4.5	4.1	4.1	3.8	3.8	4.4
88590	1	4.1	4	4.1	4.1	4.2	3.8	4	4.2	4.1	4.5	4.4	4.1	3.9	3.8	4.4
53789	1	1.6	1.3	0.9	1.4	1.8	1.6	1.3	1	1.2	1	1.6	1.2	1.7	1.6	1.9
91623	1	4.8	4.6	4.7	4.8	4.7	4.4	4.5	4.7	4.9	5	4.9	4.8	4.5	4.5	4.8
20126	1	3.8	3.5	3.6	3.8	4	3.5	3.5	3.9	3.6	4.2	3.6	3.6	3.4	3.4	4.1
110852	1	4.6	4.5	4.8	4.6	5	4.6	4.7	5	4.9	5.2	5.1	4.9	4.9	4.8	5.2
753	1	3.9	3.7	3.8	3.9	4.2	3.7	3.8	4.1	4.1	4.4	4.2	4.1	3.8	3.6	4.4
64124	1	2.8	2.5	2.5	2.7	2.9	2.5	2.4	2.7	2.9	3.2	2.8	2.9	2.7	2.5	3
285	1	4	3.7	3.6	3.7	3.9	3.6	3.7	3.9	4.5	4.7	4.4	4.4	4.5	4.1	4.6
51547	1	3.5	3.1	3.1	3.5	3.6	3.1	2.6	3.6	3.3	3.5	3.2	3.3	3	2.8	3.3
69570	1	2.9	2.7	2.9	2.9	3.5	3.1	3	3.5	3	3.4	2.9	3	3	3	3.5
89979	1	5.3	5.1	5.2	5.3	5.5	5.1	5.2	5.4	5.3	5.5	5.3	5.3	5.2	5.1	5.4
70865	1	3.3	3.1	3.2	3.3	3.6	3.3	3.2	3.7	3.2	3.6	3.1	3.2	3.4	3.2	3.7
70852	1	0.9	0.9	0.9	1.4	1.7	1.2	1.3	1	0.7	0.6	0.7	0.8	1	0.8	1.1
38629	1	3.2	2.9	3	3.3	3.4	3	2.7	3.4	3.2	3.5	3.2	3.3	3	2.8	3.3
72259	1	2.7	2.5	2.5	2.8	3.2	2.9	2.6	3.2	2.9	3.2	2.9	2.9	3.1	2.9	3.5
67257	1	2.8	2.5	2.6	2.8	3.2	2.8	2.8	3.4	2.9	3.1	2.9	2.9	3.1	2.8	3.4
47181	1	1.7	1.2	1	1.4	1.7	1.4	1.3	1	1.3	2.5	1.6	1.6	1.6	1.5	1.5
53341	1	2.2	1.8	2.1	2.2	2.7	2.2	2.4	2.3	2.3	2.5	2.3	2.3	2.4	2.3	2.9
89389	1	4.5	4.4	4.4	4.5	4.6	4.4	4.4	4.6	4.2	4.5	4.4	4.2	4.4	4.3	4.8
51662	1	2.2	2.5	1.7	2.1	2.5	2.3	2.9	1.9	2.7	2.6	2.7	2.7	2.7	2.3	2.9
61593	1	3.7	3.4	3.4	3.7	3.9	3.5	3.4	3.8	3.5	3.9	3.4	3.5	3.4	3.3	3.8
35903	1	5	4.8	4.9	5	5.2	4.9	4.9	5.2	4.9	5.1	4.9	4.9	5	4.8	5.2
28878	1	3.8	3.6	3.5	3.8	3.3	3.1	2.9	3.3	3.1	3.4	3.2	3.1	3.1	2.8	3.3
58034	1	4.7	4.5	4.5	4.7	4.9	4.6	4.6	4.9	4.5	4.8	4.5	4.5	4.6	4.4	4.8
55654	1	4.4	4.1	4.1	4.3	4.5	4.1	4.1	4.5	4.4	4.6	4.7	4.4	4.2	3.9	4.6
79591	1	2.4	2.6	2.4	2.5	2.5	2.4	2.4	2.3	2.4	2.6	2.5	2.4	2.6	2.3	2.6
82276	1	4.5	4.2	4.2	4.4	4.6	4.4	4.4	4.6	4.5	4.6	4.5	4.5	4.5	4.4	4.8
52812	1	1	0.9	1.2	1.4	1.7	1.2	1.3	1.1	0.7	0.7	0.7	0.8	1	0.8	1.1
59084	1	4.1	3.6	3.5	3.8	3.8	3.5	3.5	3.8	3.8	4.2	3.7	3.8	3.7	3.4	3.9
46830	1	1	0.9	1.3	1.7	1.7	1.2	1.3	1.1	1.5	1.1	1.4	1.6	1.4	1.2	1.7
42564	1	3.3	3.3	3.1	3.4	2.6	2.6	2.4	2.3	2.9	3.2	2.9	2.9	2.5	2.1	2.3
36801	2	2.2	2.2	1.6	2.2	1.7	1.2	1.3	1.1	2	1.4	2.4	2	1.5	1.3	1.7
60578	1	4.3	3.7	3.7	4	3.9	3.3	3.1	3.8	3.8	4.5	3.9	3.7	3.3	3.2	3.8
64962	1	1	0.9	0.9	1.4	1.8	1.2	1.3	1.1	1.7	1.6	1.6	1.6	1.2	1.1	1.6
79851	1	4.9	4.7	4.7	4.9	5.1	4.7	4.8	5.1	4.8	5	4.9	4.8	4.8	4.6	5
65247	1	3.4	2.3	2.3	2.6	2.7	2.2	2.2	2.4	2.5	3.4	2.5	2.6	2.3	2	2.6
1006	1	2.5	2.2	2.3	2.6	2.6	2	2	2.4	2.6	2.7	2.5	2.5	2.3	2.2	2.6
8572	1	3.1	3	2.8	3.1	3.4	3	3.1	3.4	3.2	3.4	3.3	3.2	3.4	3.2	3.7
60172	1	1	1.1	0.9	1.4	1.7	1.3	1.3	1.1	2.3	1.5	1.4	0.8	1.1	1.4	1.7
60871	1	3.5	3.3	3.3	3.5	3.7	3.5	3.4	3.7	3.4	3.8	3.4	3.4	3.5	3.3	3.8
69649	1	2.5	2.2	2	2.5	2.6	2.3	2.3	2.4	2.6	2.9	2.5	2.5	2.5	2.4	2.7
36107	1	3.1	2.9	2.9	3.1	2.7	2.5	2.5	3.5	2.4	2.8	2.5	2.3	1.9	1.7	1.5
40841	1	5	4.8	4.7	5	5	4.8	4.6	5	4.9	5	4.7	4.9	4.8	4.6	4.7
51423	1	2.7	2.5	2.4	2.7	2.9	2.4	2.6	2.5	2.8	3.3	2.9	2.8	2.3	2.1	2.7
30254	1	4.4	4.2	4.2	4.4	4.3	3.9	3.9	4.3	4.2	4.5	4.2	4.2	4	3.8	4.4
69943	1	3.5	2.7	2.6	3	2.9	2.5	2.4	3.4	3	3.9	2.8	3	3.1	2.5	2.9
65865	1	4.4	4.3	4.2	4.4	4.5	4.3	4.4	4.5	4.1	4.4	4.1	4.1	4.4	4.1	4.6
78670	1	1	1	0.9	1.4	1.8	1.3	1.5	1.1	0.8	0.7	0.8	0.9	1.1	0.9	1.2
77531	1	4.6	4.5	4.5	4.6	4.7	4.4	4.5	4.6	4.4	4.8	4.6	4.5	4.4	4.3	4.7
58255	1	4.1	3.6	3.8	4.1	4.5	4.3	4.4	4.5	4.6	4.8	4.5	4.6	4.6	4.3	4.7
62379	1	2	1.8	2	2.1	2.6	2	2.2	2.5	2	2.3	2.2	1.9	2.1	1.9	2.4
52438	1	4.2	3.8	3.9	4.2	4.2	3.7	3.7	4.2	4	4.4	4.1	4	3.6	3.6	4.3
73894	1	5.1	5	5	5.1	5.2	5	5	5.2	5	5.1	5	5	5	4.9	5.1
78967	1	3.6	3.4	3.5	3.6	3.8	3.5	3.3	3.8	3.5	3.8	3.6	3.5	3.4	3.3	3.9
13061	1	2	1.8	1.6	1.8	2.1	1.7	1.8	1.1	2	2.1	1.9	1.8	1.9	1.7	2
11067	1	4.5	4	3.9	4.3	4.5	3.9	3.9	4.4	4.3	4.5	4.2	4.2	4.1	3.8	4.3
81772	1	5.5	5.4	5.4	5.5	5.6	5.4	5.4	5.6	5.5	5.6	5.4	5.5	5.4	5.3	5.5
194	1	4.9	4.5	4.6	4.9	5	4.4	4.4	4.9	4.7	4.9	4.7	4.7	4.4	4.3	4.8
34782	1	5.3	5.1	5.1	5.3	5.4	5.1	5	5.4	5.3	5.4	5.2	5.3	5.2	5.1	5.3
3566	1	1.9	1.7	1.4	1.9	2.1	1.6	1.3	1.1	2.1	2.1	2	2	1.8	1.8	2.2
67355	1	3.9	3.8	3.8	3.9	3.9	3.6	3.6	3.9	3.6	3.9	3.5	3.6	3.6	3.5	4
981	1	2.9	2.8	2.8	3	3.5	2.8	2.8	3.1	2.7	3.2	2.7	2.7	2.6	2.6	3.4
8507	1	5.3	5.1	5.1	5.3	5.4	5.1	5	5.4	5.3	5.4	5.4	5.3	5.1	5	5.2
30770	1	3.8	3.5	3.5	3.7	3.7	3.4	3.4	3.7	3.7	4.1	3.6	3.6	3.3	3.2	3.8
65142	1	3.2	3	3.2	3.2	3.7	3.4	3.6	3.7	3.3	3.7	3.4	3.3	3.3	3.2	3.8
40784	1	4.3	3.9	3.8	4.3	3.6	3.3	3.3	3.6	4.1	4.4	4.4	4.1	3.4	3.3	3.8
32925	1	2.3	2.2	2	2.4	2.4	2.7	2	1.8	2.4	2.5	2.4	2.4	2.2	2.1	2.6
661	1	3.8	3.5	3.7	3.8	3.9	3.5	3.5	3.9	3.5	4	3.6	3.5	3.4	3.4	4
73345	1	4.8	4.5	4.6	4.8	4.8	4.4	4.5	4.8	4.7	5	4.8	4.7	4.5	4.3	4.8
58370	1	3.7	3.5	3.6	3.7	3.7	3.6	3.5	3.7	3.8	4	3.7	3.8	3.4	3.4	3.5
69553	1	5.1	4.9	4.8	5.1	5.1	4.9	4.9	5.1	4.9	5.1	4.8	4.9	5	4.8	5
69405	1	0.9	0.9	0.9	1.4	1.7	1.2	1.3	1	0.7	0.6	0.8	0.8	1	0.8	1.1
64972	1	2.5	2.4	2.4	2.7	2.9	2.5	2.4	2.8	2.7	3	2.6	2.8	2.7	2.5	3.2
406	1	1.5	1.9	1.3	1.4	1.9	1.2	1.3	1	1.8	1.8	1.9	2	1.9	1.8	2.3
10807	1	4	3.5	3.6	3.9	4.1	3.5	3.6	4	3.7	4.4	3.8	3.7	3.7	3.5	4.1
45522	1	3.5	3.4	3.5	3.6	3.8	3.4	3.5	3.7	3.4	3.6	3.5	3.4	3.5	3.4	4
83865	1	4.6	4.5	4.4	4.6	4.8	4.6	4.5	4.8	4.5	4.7	4.5	4.5	4.6	4.4	4.8
351	1	3.2	3	2.9	3.2	3.4	3.1	2.9	3.3	3.3	3.4	3.1	3.3	3.2	2.9	3.2
22958	1	2.9	2.6	2.7	2.9	3.3	2.8	3	3.1	2.9	3.4	3.1	3	3	2.7	3.4
80514	1	5.3	5.1	5.1	5.3	5.3	5	5.1	5.3	5.2	5.3	5.2	5.2	5.1	5	5.3
69000	1	0.9	0.9	0.9	1.4	1.7	1.2	1.3	1	0.7	0.6	0.7	0.8	1	0.8	1.1
62404	1	4.8	4.6	4.6	4.8	5.1	4.7	4.8	5	4.8	5.1	4.8	4.8	4.7	4.6	5
53915	1	3.6	3.4	3.4	3.6	3.7	3.4	3.4	3.7	3.5	3.8	3.5	3.5	3.4	3.3	3.7
40028	1	0.9	0.9	0.9	1.4	1.7	1.2	1.3	1	0.7	0.6	0.7	0.8	1	1	1.1
68229	1	0.9	0.9	0.9	1.4	1.7	1.2	1.3	1	0.7	0.6	0.7	0.8	1	0.8	1.1
70216	1	4	3.5	3	3.6	3.6	3.2	3.2	3.6	3.6	4.2	3.6	3.5	3.4	3.1	3.6
74969	1	1.1	1	0.9	1.4	1.7	1.8	1.3	1.4	0.7	0.6	0.7	0.8	1.1	1	1.1
57245	1	0.9	0.9	0.9	1.4	1.7	1.5	1.3	1	0.8	0.6	1.1	1.2	1	1.2	1.2
54100	1	3.9	3.6	3.7	3.9	4.4	3.9	4	4.4	3.8	4.1	3.7	3.8	4	3.8	4.4
58356	1	0.9	0.9	0.9	1.4	1.7	1.5	1.6	3.1	0.7	0.6	0.7	0.8	1	0.8	1.1
81710	1	3.3	3.1	3.3	3.4	3.9	3.6	3.6	3.9	3.5	3.6	3.5	3.5	3.7	3.7	4.3
52168	1	2.7	2.6	2.5	2.7	2.8	2.6	2.5	2.6	2.3	2.5	2.5	2.4	2.5	2.3	2.8
39193	1	4.6	4.3	4.2	4.6	4.6	4.2	4.2	4.6	4.5	4.7	4.5	4.5	4.2	4	4.5
78760	1	4	3.9	4.2	4	4	3.7	3.9	4	4	4.4	3.9	4	3.8	3.7	4.3
111157	2	5	4.9	5	5	5.2	4.9	5	5.2	4.8	5.1	4.9	4.8	5	4.8	5.1
1171	1	4.4	3.9	4	4.4	4.5	3.9	3.9	4.5	4.1	4.5	4.1	4.1	3.8	3.8	4.4
43455	1	4.4	4.1	4.1	4.4	4	3.7	3.5	3.9	4.6	4.9	4.4	4.6	4	3.8	4.3
1445	1	2.5	2.3	2.4	2.5	2.8	2.2	2.3	2.5	2.1	2.4	2	2.1	2	2	2.4
261	1	0.9	0.9	0.9	1.4	1.7	1.2	1.3	1.1	0.7	0.7	0.7	0.8	1	0.8	1.1
60152	1	0.9	0.9	0.9	1.4	1.7	1.2	1.7	1.1	1.4	1.1	1.1	1.4	1	0.8	1.1
916	1	3.5	3.3	3.4	3.5	3.6	3.2	3.3	3.6	3.4	3.8	3.5	3.4	3.3	3.2	3.8
86122	1	3.7	3.6	3.6	3.7	3.9	3.7	3.7	3.9	3.7	3.8	3.7	3.7	3.7	3.6	4.1
614	2	2.9	2.6	2.8	2.9	3.1	2.6	2.4	3	2.8	3.3	2.8	2.8	2.4	2.5	3.2
11584	1	3.5	3.2	3.5	3.5	3.5	2.8	2.6	3.6	3.9	4.4	4.1	3.9	3.9	3.7	4.3
31898	1	4.7	4.5	4.6	4.7	4.9	4.5	4.6	4.9	4.6	4.9	4.7	4.6	4.6	4.5	5
36682	1	1	1.1	1.6	1.4	2.1	1.6	1.3	1.6	1.9	1.6	2	1.8	2.1	2.2	2.6
61976	1	2.7	2.4	2.6	2.8	2.7	2.3	2.4	2.5	2.7	2.9	2.6	2.7	2.5	2.4	3
68479	1	3.4	2.9	3.2	3.4	3.4	3.1	3.1	3.5	3.2	3.6	3.2	3.3	3.1	2.9	3.5
52825	1	3.2	2.5	2.5	2.9	2.8	2.5	2.5	2.6	2.9	3.6	2.7	2.7	2.6	2.4	3
1445	2	2.6	2.4	2.5	2.7	2.7	2.2	2.3	2.5	2.2	2.4	2.1	2.1	2	2	2.5
80642	1	5.2	5.1	5.1	5.2	5.5	5.2	5.1	5.4	5.3	5.5	5.2	5.3	5.1	5	5.3
13806	1	1.8	1.9	1.8	2	2	1.9	1.9	1.6	1.7	1.7	1.6	1.7	1.9	1.6	1.9
62043	1	1	0.9	1.2	1.4	1.8	1.5	2.4	1.1	0.7	0.7	1	0.9	1.7	1.3	1.5
28621	1	4.8	4.6	4.6	4.8	4.9	4.5	4.5	4.8	4.6	5	4.7	4.6	4.6	4.4	4.8
60809	1	2.3	2.1	2.1	2.3	2.7	2.2	2.2	2.5	2.3	2.4	2.1	2.2	2.4	2.2	2.6
90482	1	3.6	3.4	3.3	3.6	3.6	3.4	3.3	3.6	3.3	3.7	3.6	3.4	3.5	3.4	3.9
72381	1	4.2	4	4.1	4.1	4.5	4.3	4.4	4.4	3.9	4.3	4.3	3.9	4.2	4.1	4.7
1306	1	4.7	4.3	4.4	4.7	4.7	4.3	4.3	4.7	4.5	4.8	4.6	4.5	4.4	4.2	4.8
28159	1	2.6	2.3	2.2	2.5	2.8	2.4	2.3	2.6	2.7	3	2.6	2.6	2.7	2.7	2.9
9135	1	1.4	1.4	1.3	1.4	1.7	1.3	1.6	2.7	1.3	1	1.3	0.9	1.4	1	1.6
56842	1	4.4	3.8	3.9	4.4	4.2	3.7	3.7	4.3	4.1	4.5	4.3	4.1	3.8	3.6	4.4
83533	1	2.8	2.7	2.7	2.8	3.2	2.9	3	3.5	2.8	2.9	2.6	2.8	2.9	2.9	3.3
111710	1	2.9	2.5	2.5	2.9	2.9	2.6	2.9	2.6	2.9	3.2	2.9	2.9	2.8	2.5	2.9
67391	1	1	1	0.9	1.4	1.7	1.3	1.4	1.1	0.8	0.7	0.8	0.9	1.4	0.9	1.2
44609	1	3.5	3.3	3.4	3.5	3.6	3.3	3.4	3.7	3.4	3.7	3.5	3.4	3.4	3.2	3.8
62894	1	2.2	2.2	2.1	2.2	2.3	2.1	2.2	2.2	2.1	2.5	2.5	2	2.1	2	2.6
61457	1	4.7	4.3	4.4	4.7	4.7	4.2	4.2	4.7	4.6	4.8	4.6	4.6	4.3	4.2	4.8
39322	1	2.1	1.9	1.7	2	2.1	1.8	1.9	1.1	2.2	2	2	2	2.2	1.6	2.1
56739	1	3.3	3.2	3.4	3.3	3.5	3.3	3.3	3.6	2.8	3.4	2.5	2.9	3.1	3.1	3.6
57365	1	3.8	3.4	3.5	3.8	3.8	3.3	3.4	3.8	3.8	4.3	4.2	3.9	3.5	3.4	3.9
78818	1	3.4	3.1	3.2	3.4	3.7	3.5	3.6	3.8	3.4	3.8	3.6	3.4	3.7	3.5	4.2
1490	1	3.7	3.4	3.6	3.8	3.7	3.2	3.4	3.8	3.6	3.8	3.5	3.6	3.4	3.3	3.8
51093	1	1	1	0.9	1.4	1.7	1.3	1.4	1.1	0.8	0.7	0.8	0.9	1.1	0.8	1.2
60677	1	3.1	2.8	2.8	3.1	3.4	3.1	3	3.3	3.1	3.4	3.2	3.1	3.3	3	3.6
83634	1	1.9	1.7	1	2	1.7	1.3	1.6	1.1	1	0.7	1.4	0.9	1.2	0.8	1.2
62612	1	3.6	3.3	3.2	3.6	3.5	3.2	3.1	3.4	3.8	3.9	3.6	3.8	3.2	3	3.5
41813	1	3.9	3.6	3.5	3.9	3.9	3.5	3.5	3.9	3.8	4.2	3.7	3.8	3.6	3.4	4
44206	1	3.3	2.9	3	3.2	3.4	3	3.1	3.4	3	3.4	3.1	3.1	3.1	2.9	3.5
28993	1	1.8	1.7	1.4	1.8	2.3	2	2	1.8	1.8	1.8	1.8	1.7	2.1	1.9	2.3
19192	1	4.8	4.6	4.5	4.7	4.8	4.5	4.6	4.7	4.4	4.8	4.5	4.4	4.6	4.4	4.7
33684	1	2.5	2.2	2.1	2.4	2.7	2.2	2.2	2.3	2.9	3.2	2.8	2.9	2.3	2.4	2.6
48893	1	3.7	3.9	3.7	3.7	4.1	4	3.9	3.9	3.4	3.8	3.3	3.4	3.5	3.2	3.5
66237	1	2.7	2.7	2.1	2.7	3.4	3.6	3.4	3.4	2.4	2.5	2.6	2.3	3.1	2.9	3.4
736	1	0.9	1.1	0.9	1.4	1.7	1.3	2	1.1	1.3	0.7	1.3	1.2	1.3	1.2	1.9
79787	1	5.3	5.1	5.1	5.3	5.4	5	5	5.3	5.2	5.4	5.2	5.2	5	4.9	5.2
15005	1	0.9	0.9	0.9	1.4	1.7	2.4	1.3	1.1	0.7	0.7	0.8	0.8	1.1	0.9	1.2
65402	1	4.4	4.3	4.1	4.4	4.4	4.3	4.1	4.4	4.2	4.5	4.1	4.2	4.2	3.8	4.3
50803	1	1.9	1.9	1.6	2	2.1	1.8	2.2	1.3	1.8	1.8	1.9	1.9	2.2	2	2.3
47152	1	3.7	3.7	3.7	3.7	4.5	3.9	4.2	4.4	3.5	4	4	3.5	3.9	3.8	4.5
50961	1	4.3	3.9	3.9	4.3	4.3	3.8	3.8	4.4	4	4.4	4	4	3.8	3.7	4.4
90070	1	5.4	5.3	5.3	5.4	5.5	5.2	5.2	5.5	5.4	5.5	5.4	5.4	5.3	5.2	5.4
28712	1	4.3	3.8	3.8	4.3	4.3	3.7	3.8	4.3	4.1	4.4	4.1	4.1	3.8	3.7	4.4
30336	1	2.9	2.5	2.5	2.9	3	2.5	2.5	2.7	3	3.4	2.9	3	2.9	2.6	3.1
51692	1	2.8	2.5	2.3	2.7	2.7	2.3	2	2.4	2.6	2.9	2.6	2.7	2.5	2.4	3
48509	1	4	3.7	3.7	4	4.1	3.8	3.9	4.1	3.9	4.1	3.6	3.9	3.9	3.7	4.2
63196	1	4.7	4.4	4.5	4.6	4.8	4.5	4.5	4.8	4.6	4.8	4.6	4.5	4.6	4.4	4.7
34442	1	1.4	1.5	0.9	1.4	2.3	1.2	1.3	1	0.7	0.6	1.2	0.8	1	0.8	1.1
1243	1	3.3	3.1	3.1	3.3	3.5	3.2	3.3	3.5	3.3	3.5	3.3	3.3	3.2	3.1	3.7
65553	1	2.5	2.3	2.4	2.4	2.7	2.4	2.5	2.4	2.7	2.9	2.8	2.8	2.7	2.4	3
66756	1	3.4	3.4	3.3	3.4	3.6	3.5	3.4	3.6	3.3	3.6	3.1	3.3	3.4	3.2	3.5
25783	1	1.5	1.1	0.9	1.4	1.7	1.6	1.3	1	1.4	0.9	1.6	1.5	1.5	1.4	1.4
85882	1	5	4.8	4.8	5	5.1	4.8	4.9	5.1	4.9	5.1	4.9	4.9	4.9	4.8	5.1
82927	1	3.3	3.2	3.3	3.3	3.5	3.3	3.4	3.6	3.4	3.5	3.4	3.4	3.4	3.3	3.7
28977	1	0.9	0.9	0.9	1.4	1.7	2.2	1.3	1	0.7	0.6	0.9	0.8	1	0.8	1.1
65527	1	2.4	2.1	2	2.3	2.4	2.2	2	2	2.7	2.8	2.7	2.8	2.7	2.4	2.8
53740	1	2.3	2.1	2.1	2.1	2.5	2.2	2.1	2.3	2.6	2.5	2.6	2.7	2.6	2.5	2.8
28871	1	0.9	0.9	0.9	1.4	1.7	1.3	1.3	1	0.7	0.6	0.7	0.8	1	0.8	1.1
42065	1	0.9	0.9	0.9	1.4	2.8	1.2	1.3	1.3	1.6	0.8	1.6	1.8	1.6	1.6	1.7
53225	1	0.9	0.9	0.9	1.4	3.3	1.2	1.3	1.3	0.7	0.6	0.7	0.8	1.4	1.5	1.1
710	1	1.4	1.3	1.3	1.4	2.4	2	1.8	2	1.9	1.8	2	2	2.2	2.3	2.8
89283	1	2.8	2.5	2.5	2.8	2.9	2.7	2.7	2.7	2.7	3	2.9	2.8	2.8	2.6	3.2
44087	1	3.9	3.8	3.7	3.9	3.8	3.6	3.5	3.8	3.5	3.7	3.5	3.5	3.6	3.5	3.7
12306	1	2.5	2.4	2.3	2.6	3	2.8	2.7	2.9	2.6	2.7	2.8	2.7	3	2.8	3.4
26510	1	1.9	1.5	1.5	1.8	2	1.6	1.8	1.4	2.4	2.5	2.4	2.6	2.5	2.3	2.8
495	1	2.9	2.5	2.7	2.9	3.1	2.6	2.6	3	2.7	3.4	2.8	2.8	2.4	2.3	3.3
70071	1	4	3.7	3.8	4	3.9	3.6	3.7	3.9	4	4.3	4	4	3.6	3.5	4.2
65722	1	3.3	3.1	3.1	3.3	3.5	3.1	3.1	3.5	3.4	3.6	3.4	3.3	3.3	3.2	3.6
47190	1	0.9	0.9	0.9	1.4	1.7	1.2	1.3	1.1	0.7	0.7	0.7	0.8	1	0.8	1.1
76869	1	0.9	0.9	0.9	1.4	1.7	1.2	1.3	1.1	1	0.7	1.4	1.4	1	1.4	1.7
60816	1	4.6	4.1	4.3	4.6	4.7	4	4.2	4.7	4.3	4.8	4.4	4.3	4	4	4.8
67100	1	1	0.9	1.6	1.4	1.7	1.6	1.3	1.1	0.9	0.7	1.4	0.9	1.4	1.4	1.8
70629	1	2	1.9	2.5	2.1	2.2	1.9	1.8	1.8	2.2	2.3	2.1	2.3	2.4	2.2	2.5
65897	1	2.7	2.5	2.6	2.8	2.6	2.3	2.3	2.3	2.9	3	2.8	2.8	2.6	2.6	3.1
62595	1	1.8	1.6	1.8	2	2	1.7	1.7	1.5	1.8	1.9	1.7	1.8	1.9	2.1	2.1
78675	1	2.7	2.5	2.4	2.7	2.8	2.5	2.3	2.6	2.5	2.7	2.5	2.6	2.5	2.3	2.7
38220	1	4.1	3.7	3.7	4.1	4.2	3.6	3.6	4.2	4.1	4.5	4	4.1	3.5	3.5	4.2
32160	1	4.6	4.2	4.2	4.5	4.5	4.3	4.2	4.5	4.5	4.7	4.5	4.5	4.4	4.1	4.5
13221	1	4.5	3.9	4.1	4.4	4.2	3.6	3.6	4.1	4.6	4.8	4.5	4.5	3.7	3.7	4.3
1306	2	4.8	4.4	4.5	4.7	4.8	4.3	4.4	4.8	4.6	4.9	4.7	4.6	4.5	4.3	4.8
54567	1	4.1	3.7	3.7	4	4	3.6	3.6	4	3.6	4.1	3.6	3.6	3.6	3.4	3.9
47334	1	1.3	1.5	1.3	1.4	1.8	1.3	1.8	1.1	2.2	1.4	1.8	1.9	1.9	2	2.3
71112	1	1	0.9	0.9	1.4	1.8	1.3	1.4	1.1	0.7	0.7	0.7	0.9	1.1	0.8	1.2
46444	1	3.7	3.4	3.4	3.6	4.1	3.6	3.6	4.1	3.7	4	3.5	3.7	3.8	3.6	4.1
79804	1	4.8	4.6	4.7	4.8	4.8	4.6	4.6	4.8	4.8	4.9	4.8	4.8	4.7	4.6	4.9
27816	1	1	0.9	0.9	1.4	1.7	1.6	1.3	1.1	0.8	0.7	0.7	0.8	1.1	1.8	1.2
57876	1	3.7	3.6	3.6	3.7	3.4	3.3	3.3	3.4	2.9	3.3	3.2	3	3.3	3.2	3.7
60181	1	1	0.9	0.9	1.4	1.7	1.3	1.4	1.1	0.8	0.7	0.8	0.9	1.1	0.9	1.2
74562	1	4.5	4.1	4	4.5	4.2	3.8	3.7	4.2	4.4	4.6	4.3	4.4	3.7	3.6	4.1
28743	1	3.8	3.6	3.7	3.9	4.2	3.7	3.8	4.2	3.7	4.1	3.7	3.7	3.8	3.7	4.3
44209	1	2.7	2.5	2.6	2.7	3.1	2.8	3.2	3.1	2.6	2.9	2.6	2.6	2.9	2.8	3.3
1110	1	3.2	3	2.8	3.2	2.9	2.6	2.7	2.5	3	3.2	3.3	3	2.8	2.6	3.3
54986	1	4.9	4.7	4.7	4.9	5.1	4.8	4.8	5	4.8	5	4.8	4.8	4.8	4.7	5
68987	1	2.8	2.2	2.5	2.8	3.1	2.2	1.5	3.1	2.9	3.2	3	3	2.3	2.3	2.7
49324	1	1	1	0.9	1.4	1.8	1.3	1.4	1.1	0.8	0.7	0.8	0.9	1.1	0.9	1.2
39780	1	2.9	2.9	2.9	3	3.2	3	3.1	3.2	2.7	3	2.6	2.6	3.1	2.8	3.3
28901	1	2.6	2.2	2.3	2.6	2.9	2.3	2.5	2.6	2.6	3.1	2.7	2.5	2.5	2.4	3.1
36618	1	4.8	4.6	4.6	4.8	4.9	4.7	4.7	4.9	4.7	4.9	4.8	4.7	4.7	4.5	4.8
67353	1	1.9	1.7	1.7	1.9	2.1	2	1.9	1.6	2.1	2.3	2.1	2	2.1	1.7	2.1
30097	1	3.8	3.7	3.6	3.9	4.1	3.8	3.7	4.1	3.8	4.1	3.7	3.8	3.6	3.5	3.8
842	1	2.9	2.6	2.7	2.8	3.1	2.4	2.7	3.1	2.5	3.1	2.8	2.5	2.4	2.3	3.1
630	1	2.8	2.6	2.8	2.8	3.1	2.6	2.8	2.8	2.8	3.2	2.8	2.8	2.6	2.6	3.3
68012	1	2.2	2.2	2	2.3	2.8	2.7	2.6	2.1	2.5	2.5	2.6	2.6	2.8	2.6	3.3
67478	1	2.1	1.9	1.7	2	2.4	1.9	2.3	1.1	2.2	2.4	2.2	2.2	2.2	1.9	2.4
12314	1	3.5	3.2	3.2	3.4	3.5	3.3	3.3	3.5	3.3	3.6	3.2	3.3	3.1	2.9	3.5
34160	1	2.8	2.7	2.5	2.8	3.2	3	3	3.1	2.6	2.9	2.6	2.6	3	2.7	3.2
60000	1	1.7	1.6	1	1.5	1.8	1.6	2	1.1	1.6	1.6	1.5	1.3	1.5	1.3	2.1
7265	1	1	0.9	0.9	1.4	1.7	1.2	1.3	1.1	0.8	0.7	0.8	0.9	1.1	1.6	1.2
11779	1	3.7	3.5	3.5	3.8	4	3.6	3.6	3.9	3.6	3.9	3.6	3.6	3.6	3.5	4.1
67306	1	4.7	4.5	4.5	4.7	4.9	4.5	4.5	4.8	4.5	4.8	4.6	4.5	4.6	4.4	4.8
12255	1	4.2	3.9	3.9	4.2	3.8	3.6	3.6	3.8	3.9	4.4	4.1	3.9	3.7	3.5	4.2
92402	1	4.3	4	4	4.3	4.4	4	4.1	4.4	4.3	4.5	4.3	4.3	4.2	4	4.5
70387	1	3.3	3.2	2.8	3.3	2.9	2.6	2.7	2.6	3.2	3.3	3.3	3.2	2.6	2.5	3.2
51636	1	4.1	3.8	3.9	4.1	4.3	4.1	4	4.3	3.9	4.3	3.9	3.9	4.1	3.8	4.4
12520	1	2.8	2.4	2.3	2.7	2.8	2.3	2.2	2.5	2.7	3.1	2.6	2.7	2.5	2.3	2.8
85153	1	4.6	4.4	4.4	4.5	4.6	4.4	4.4	4.5	4.5	4.7	4.6	4.5	4.4	4.3	4.7
42912	1	2.3	2.2	2.1	2.4	2.6	2.2	2.1	2.1	2.4	2.6	2.4	2.4	2.3	2.2	2.6
64194	1	2.2	2.1	2.1	2.3	2.7	2.2	2.3	2.4	2.3	2.6	2.4	2.3	2.2	2.1	2.9
55587	1	4.9	4.7	4.7	4.9	5	4.7	4.7	5	4.8	5	4.9	4.8	4.8	4.7	5
89866	1	4.7	4.5	4.5	4.7	4.7	4.5	4.5	4.7	4.7	4.8	4.6	4.7	4.6	4.5	4.8
44038	1	4.1	3.8	3.7	4	4.4	4	4	4.4	3.9	4.2	3.8	3.9	4.2	4	4.4
11716	1	3.5	3.3	3.3	3.5	3.5	3.2	3.1	3.5	3	3.4	2.7	3	2.9	2.8	3.3
88178	1	3.6	3	3.1	3.3	3.1	2.8	2.9	3	3.1	3.5	3.4	3.1	2.8	2.8	3.3
70922	1	2.3	2	2	2.2	2.9	2.5	2.5	2.6	2.3	2.5	2.5	2.2	2.7	2.6	3.1
779	3	4.6	4.3	4.3	4.5	4.6	4.2	4.3	4.6	4.5	4.8	4.5	4.4	4.3	4.2	4.7
72985	1	2.2	2.3	2.2	2.2	2.3	2	1.8	1.9	2.2	2.4	2.3	2.4	2.2	2	2.6
110565	1	3	3	2.9	3	3.2	3.2	3.2	3.2	2.5	2.8	2.7	2.6	2.9	2.9	3.4
46141	1	3.6	3.4	3.4	3.6	3.2	3	3.5	3.2	3.6	4.1	3.7	3.6	3.2	2.9	3.5
46015	1	4.4	4.1	4.1	4.4	4.5	4.1	4.1	4.5	4.2	4.5	4.3	4.2	4.3	4	4.5
20285	1	3.8	3.3	3.4	3.8	3.8	3.2	3.3	3.8	3.6	4.1	3.7	3.6	3.3	3.2	4.1
29126	2	0.9	0.9	0.9	1.4	1.7	1.2	1.3	1	0.7	0.6	0.7	0.8	1	0.8	1.1
10308	1	2.2	1.8	1.8	2.1	2.2	2.1	1.6	1.9	2.5	2.5	2.4	2.6	2.4	2.1	2.5
92656	1	0.9	0.9	0.9	1.4	1.7	1.7	1.3	1	0.7	0.6	0.7	0.8	1	0.8	1.1
44253	1	1.1	0.9	0.9	1.4	1.7	1.6	1.3	1	0.7	0.6	1.3	1.2	1.1	1.1	1.1
48163	1	5.3	5.1	5	5.3	5.3	5	5	5.3	5.2	5.4	5.2	5.2	5.1	4.9	5.2
62769	1	3.5	3.3	3.2	3.5	3.8	3.6	3.5	3.8	3.5	3.7	3.7	3.5	3.8	3.6	4.3
8249	1	5	4.8	4.8	5	4.9	4.7	4.6	4.9	5	5.2	4.9	5	4.6	4.5	4.8
13340	1	2.1	2	2	2.1	2.4	2.2	1.9	2.3	2.3	2.4	2.2	2.4	2.4	2.3	2.6
64880	1	0.9	0.9	0.9	1.4	1.7	1.2	1.3	1	0.7	0.6	1.4	1.1	1	0.9	1.3
51447	1	4.5	4.2	4.3	4.5	4.5	4.2	4.3	4.5	4.5	4.6	4.4	4.5	4.3	4.2	4.6
46073	1	1.4	0.9	0.9	1.4	1.7	1.3	1.3	1	1.5	1.4	1.7	1.8	1.8	1.7	2.1
40782	1	4.1	3.8	4	4.1	4.3	3.8	4	4.2	3.9	4.4	4.1	3.9	3.8	3.7	4.4
52496	1	4.4	4.3	4.1	4.4	4.4	4.2	4.2	4.4	4.2	4.5	4.2	4.2	4.2	3.9	4.5
62670	1	1.5	1.1	1.2	1.4	1.7	1.5	1.3	1.1	1.7	1.5	1.4	1.8	1.5	1.3	1.4
41696	1	2.5	2.7	2.4	2.5	2.3	2.2	2.2	1.8	2.2	2.2	2.3	2.3	2	2.3	2
66104	1	4.2	3.7	3.8	4	3.8	3.5	3.2	3.9	4	4.6	3.9	3.6	3.5	3.3	3.7
62461	1	2.6	2.3	2.4	2.4	2.2	2.2	2.3	2	2.2	2.5	2.1	2.3	2.1	2.2	2.6
64790	1	3.5	3.3	3.4	3.6	3.9	3.3	3	3.9	3.6	3.9	3.7	3.6	3.4	3.4	3.9
49506	1	1.7	1.7	1.5	1.6	1.7	2.1	1.8	1.1	1.3	1.2	1.5	1.5	1.3	1.3	1.3
51849	1	2.5	2.2	2.2	2.5	3.2	3.1	3	3.3	2.5	3	2.7	2.6	3.5	3	3.6
40368	1	4.3	4.1	4.2	4.3	4.5	4.3	4.2	4.5	4	4.4	3.9	4.1	4.2	4	4.3
37053	1	4.8	4.6	4.7	4.8	4.9	4.6	4.6	4.9	4.6	4.9	4.6	4.6	4.7	4.6	4.9
70331	1	1	0.9	0.9	1.4	1.7	1.2	1.3	1.1	0.7	0.7	0.7	0.8	1	1.3	1.1
36775	1	4.1	3.9	4	4.1	4.2	3.9	4	4.3	3.8	4.3	3.9	3.8	3.8	3.7	4.4
42640	1	3.8	3.5	3.6	3.7	3.8	3.4	3.5	3.8	3.7	4.1	3.6	3.6	3.4	3.4	4
43422	1	2.1	2	2.1	2.3	1.8	2	2	1.4	2.1	2.1	2.1	2.1	1.8	1.9	2.3
44620	1	3.8	3.5	3.5	3.8	4	3.6	3.6	4	3.8	4	3.6	3.8	3.7	3.6	4.1
29619	1	3.8	3.5	3.7	3.8	4	3.6	3.6	4	3.6	4.2	3.7	3.7	3.5	3.4	4.2
60098	1	3.4	3.2	2.9	3.3	3.4	3	3	3.4	3.4	3.5	3.4	3.4	3.2	3	3.5
71016	1	1.5	1.2	1.3	1.4	1.8	1.3	1.8	1.1	1.8	1.1	1.2	1.1	1.4	0.9	1.2
52310	1	3	2.1	1.4	1.7	1.8	1.3	1.8	1.1	1.9	1.5	1.4	1.5	1.7	1.2	1.4
535	1	3.8	3.4	3.5	3.8	4	3.5	3.5	4	3.7	4.3	3.7	3.7	3.5	3.4	4.1
27962	1	3.1	2.8	2.9	3.1	3.6	3.4	3.4	3.6	3.3	3.4	3.4	3.3	3.5	3.4	3.9
61713	1	4.4	4	4	4.3	4.5	4.1	4.1	4.5	4.2	4.5	4.3	4.2	4.3	4.1	4.5
42424	1	2.4	2.1	2.2	2.4	2.7	2.5	2.4	2.8	2.4	2.6	2.5	2.4	2.7	2.6	3.1
57649	1	3.7	3.4	3.4	3.6	3.6	3.5	3.4	3.7	3.6	3.9	3.5	3.6	3.5	3.4	3.7
48630	1	4.5	4.3	4.3	4.5	4.5	4.1	4.2	4.5	4.2	4.6	4.3	4.2	4	3.9	4.6
40596	1	3.5	3.1	3.5	3.5	3.7	3.2	3.4	3.6	3.5	3.8	3.5	3.5	3.4	3.3	4
10052	1	4.1	3.8	3.8	4.1	4.1	3.7	3.6	4.1	4	4.4	4	4	3.5	3.5	4.2
80186	1	4.4	4.3	4.3	4.4	4.5	4.3	4.4	4.5	4.3	4.6	4.5	4.3	4.4	4.1	4.7
58660	1	3.5	3.3	3.4	3.5	3.5	3.1	3.1	3.4	3.4	3.6	3.4	3.4	3	3	3.3
652	1	3.6	3.3	3.4	3.6	3.9	3.5	3.6	3.9	3.6	3.9	3.6	3.6	3.5	3.5	4.3
67565	1	1.7	1.3	1.4	1.7	1.9	1.7	1.7	1.1	1.6	1.7	1.9	1.7	1.7	1.3	1.9
40019	1	4.4	4.1	4.1	4.4	4.6	4.3	4.3	4.5	4.2	4.5	4.3	4.2	4.4	4.1	4.6
32692	1	1	1	0.9	1.4	1.8	1.3	1.4	1.1	1.3	0.9	1	0.9	1.2	0.8	1.2
4063	1	4	3.6	3.6	4	3.9	3.6	3.6	3.9	3.7	4.2	3.8	3.7	3.6	3.4	4
60079	1	1	1	0.9	1.4	1.7	2	1.4	1.1	0.8	0.7	0.8	0.9	1.1	0.8	1.2
9900	1	5.8	5.8	5.8	5.8	6	5.8	5.8	5.9	5.7	5.9	5.7	5.7	5.8	5.6	5.8
63920	1	2	1.9	1.9	2.1	2.4	1.7	1.8	2.6	2	2	1.8	1.9	1.9	1.8	2.5
45259	1	3.7	3.5	3.5	3.8	4.1	3.7	3.7	4.1	3.7	3.9	3.8	3.7	3.9	3.7	4.3
32198	1	4.7	4.6	4.6	4.7	5.1	4.7	4.8	5	4.6	4.9	4.6	4.6	4.7	4.6	5
60519	1	2.6	2.3	2.2	2.6	2.8	2.5	2.6	2.2	2.3	2.5	2.2	2.2	2.3	1.9	2.7
82790	1	5.5	5.3	5.3	5.5	5.6	5.3	5.3	5.6	5.4	5.6	5.4	5.4	5.4	5.2	5.5
50535	1	3.9	3.8	3.9	3.9	4.4	4	4	4.4	3.6	4.1	3.8	3.6	3.5	3.5	4.4
60025	1	1	0.9	0.9	1.4	1.7	2.3	2	1.1	0.8	0.7	0.8	0.9	1.1	0.8	1.3
995	1	3.6	3.2	3.3	3.6	3.7	3.1	3.1	3.7	3.5	3.9	3.5	3.5	3.1	2.9	3.8
489	2	3	2.6	2.5	3.1	3.3	2.8	2.8	3.3	3.2	3.4	2.9	3.2	2.7	2.6	3.3
88532	1	2.3	2.1	1.9	2.3	2.8	2.6	2.7	2.4	2.5	2.6	2.8	2.5	2.7	2.6	3.2
50031	1	4.1	3.8	3.9	4.1	4.2	3.7	3.8	4.1	4	4.4	4	4	3.7	3.6	4.4
33866	1	3	2.7	2.8	3	3.4	3.1	3	3.4	3	3.3	2.8	3	3.2	3	3.4
69433	1	2.1	1.9	1.8	2.2	2.8	2.2	2.2	2.4	2.7	2.9	2.6	2.7	2.5	2.3	2.9
6830	1	3.3	2.9	3.3	3.3	3.5	3.3	3.2	3.5	3	3.4	2.9	3	3.2	3.1	3.6
62462	1	0.9	0.9	0.9	1.4	1.7	1.2	1.3	1.1	0.7	0.7	0.7	0.8	1	0.8	1.2
79918	1	4.5	4.4	4.4	4.5	4.6	4.3	4.3	4.5	4.4	4.7	4.5	4.4	4.3	4.1	4.6
52943	1	1	1.2	1.4	1.4	2.2	1.8	1.7	1	0.8	1.3	2.3	1.1	1.8	2	2.4
65077	1	1.5	1.6	1.1	1.7	2.4	1.9	1.8	1.6	2.1	2.1	2.6	2.1	2.7	2.3	3.1
50833	1	4.4	4.1	4.2	4.4	4.3	3.8	3.8	4.3	4.1	4.5	4.1	4.1	3.7	3.6	4.2
48016	1	4.8	4.6	4.6	4.8	4.9	4.7	4.6	4.9	4.7	4.9	4.6	4.7	4.7	4.5	4.8
464	1	3.3	3	3.2	3.4	3.5	3	3	3.5	3.3	3.6	3.2	3.3	2.8	2.8	3.5
53297	1	1.1	0.9	0.9	1.4	1.7	1.2	1.3	1	0.7	0.6	1.2	1	1	1.2	1.1
64907	1	1.4	1.4	0.9	1.4	1.7	1.2	1.3	1	0.7	0.6	1.4	0.8	1.1	2	1.2
91923	1	2.2	2	1.7	2	2.3	2.1	2	1.4	2.4	2.3	2.4	2.4	2.2	2	2.4
79987	1	4.8	4.7	4.7	4.8	4.8	4.6	4.5	4.8	4.6	4.9	4.6	4.6	4.5	4.4	4.7
51884	1	2	1.9	1.7	1.9	2.3	2.3	2	1.4	2	2	2	2.2	2.1	1.9	2.3
1082	1	3.8	3.5	3.6	3.8	4.4	3.8	3.8	4.3	4	4.3	4	4	3.8	3.7	4.4
1276	2	3.8	3.6	3.7	3.8	4	3.5	3.6	4	3.6	4.1	3.7	3.6	3.6	3.4	3.9
57904	1	2	1.8	1.6	1.8	2.5	2.3	2.2	2	1.8	1.9	2.2	1.7	2.3	2.1	2.8
36586	1	4.7	4.4	4.5	4.7	4.8	4.4	4.5	4.8	4.6	4.8	4.6	4.6	4.5	4.4	4.8
76898	1	4.9	4.5	4.5	4.9	4.8	4.4	4.1	4.7	4.9	5.1	4.9	4.9	4.3	4.2	4.6
51194	1	2.4	2	2	2.3	2.8	2.3	1.7	2.6	3.2	3.2	3.1	3.2	3.2	3.2	3.8
630	2	2.7	2.6	2.8	2.7	3	2.6	2.7	2.9	2.7	3.1	2.8	2.8	2.6	2.6	3.3
495	2	2.9	2.5	2.7	2.9	3.1	2.7	2.6	3	2.7	3.4	2.8	2.8	2.4	2.3	3.3
1028	2	3.6	3.5	3.5	3.6	3.6	3.3	3.3	3.6	3.6	3.9	3.6	3.5	3.3	3.2	4
57953	1	2.3	2.2	2.1	2.2	2.7	2.3	2	1.9	1.9	2.2	2.1	2	2.2	1.9	2
60636	1	0.9	0.9	0.9	1.4	2.2	1.4	1.3	1	1.1	0.6	1	1.3	1.9	1.7	1.5
52399	1	4.5	4.4	4.4	4.5	4.6	4.3	4.4	4.6	4.3	4.7	4.4	4.3	4.1	4	4.6
1211	1	4.3	3.7	4	4.3	4.4	3.7	3.9	4.4	4	4.5	4.3	4	3.8	3.7	4.6
54237	1	3.8	3.6	3.6	3.8	3.7	3.4	3.4	3.7	3.8	4	3.8	3.8	3.4	3.3	3.8
48572	1	4.6	4.3	4.4	4.6	4.7	4.3	4.3	4.7	4.5	4.8	4.5	4.5	4.2	4.1	4.6
69459	1	1.7	1.5	1.5	1.7	2.1	1.9	1.7	1.5	1.8	1.8	2	2	2	1.9	2.1
52793	1	2.9	2.6	2.5	2.9	2.9	2.6	2.5	2.7	3	3.2	2.8	3.1	2.8	2.5	2.8
41594	1	2.8	2.4	2.3	2.6	2.9	2.5	2.5	2.7	2.5	3	2.6	2.6	2.6	2.5	3.2
31809	1	3.5	3.4	3.3	3.5	3.6	3.3	3.2	3.6	3.4	3.6	3.2	3.4	3.1	3	3.4
43559	1	1.6	1.4	1.5	1.4	2.1	1.3	1.7	1.2	1.4	1.2	1.7	1.6	1.6	2.1	2.3
71782	1	4.7	4.5	4.5	4.7	4.9	4.6	4.6	4.9	4.6	4.8	4.6	4.6	4.7	4.6	4.9
56637	1	1.3	1.3	1.3	1.4	1.7	1.7	1.3	1.1	1.3	1.1	1.6	1.2	1.5	1.6	1.8
31312	1	4.8	4.4	4.5	4.8	4.8	4.3	4.3	4.8	4.7	5	4.8	4.7	4.2	4.2	4.8
31322	1	4.6	4.3	4.3	4.5	4.6	4.3	4.3	4.6	4.4	4.5	4.3	4.3	4.3	4.2	4.5
78708	1	1	0.9	0.9	1.4	1.7	1.2	1.3	1.1	1	0.8	1.2	1.2	1.4	1.2	1.3
48875	1	1	0.9	0.9	1.4	1.7	1.2	1.3	1.1	0.7	0.7	0.7	0.8	1	0.8	1.1
61114	1	4.5	4.1	4	4.3	4.3	3.8	3.6	4.1	4.3	4.7	4.3	4.1	3.8	3.6	4.1
18598	1	3.5	3.3	3.3	3.5	3.6	3.3	3	3.6	3.3	3.6	3.2	3.3	3.4	3.2	3.6
38481	1	2.2	2.1	1.9	2.4	2.4	2.2	2	2.1	2	1.9	1.8	2.1	2.3	2	2.2
59960	1	2.3	1.9	2.2	2.4	2.2	1.7	1.9	1.7	2.5	2.4	2.4	2.5	2.3	2.2	2.8
29024	1	1	0.9	1	1.4	1.7	1.2	1.3	1.1	0.9	0.7	3.2	0.8	1.3	1.6	1.2
47382	1	4.5	4.1	4.3	4.5	4.6	4.1	4.3	4.6	4.3	4.7	4.4	4.3	4.3	4.1	4.7
68989	1	2.3	2.2	2.2	2.3	2.7	2.4	2.4	2.5	2.7	3	2.8	2.7	2.4	2.2	3.1
60579	1	1	0.9	0.9	1.4	1.8	1.3	1.9	1.1	0.8	0.7	1	0.9	1.1	0.8	2.7
45779	1	3.3	3	3.1	3.3	3.7	3.5	3.9	3.7	3.1	3.4	3.2	3	3.4	3.1	3.7
11858	2	2.4	0.9	0.9	1.4	1.8	1.3	1.5	1.1	2.4	0.7	0.9	0.9	1.6	1.1	1.2
37858	1	4.4	4	4.1	4.4	4.5	3.8	3.9	4.4	4.3	4.7	4.3	4.3	3.8	3.8	4.5
67916	1	2	1.9	1.9	2.5	2.6	2.2	2.4	2.3	2.3	2.4	2.5	2.3	2.7	2.4	3.1
42401	1	4.5	4.3	4.3	4.5	4.5	4.3	4.3	4.5	4.4	4.7	4.4	4.4	4.4	4.2	4.6
43194	1	4.2	3.9	3.9	4.2	4.4	4.1	4.2	4.4	4.1	4.4	4	4.1	4.3	3.9	4.5
55309	1	5.1	4.9	5	5.1	5.2	4.9	4.8	5.1	5.2	5.3	5.1	5.1	5	4.8	5.1
54998	1	1.4	1.3	1.4	1.4	1.9	1.4	1.9	1.8	1.7	1.8	1.7	1.5	1.8	1.6	2.1
73741	1	4	4.1	4	4.1	4.1	4	4	4.1	4	4.4	4	4	4	3.7	4.3
60564	1	3.3	2.9	3	3.2	3.5	3.1	3.1	3.5	3.2	3.6	3.3	3.2	3.1	3	3.5
8111	1	3.1	3.1	3.3	3.1	3.4	3.4	3.5	3.6	3	3.3	3.1	3	3.2	3.2	3.7
70218	1	1	1	0.9	1.4	1.8	1.3	1.4	1.1	0.8	0.7	0.8	0.9	1.1	0.9	1.2
50592	1	1.8	1.3	1.3	1.7	1.8	1.3	1.4	1.1	1.3	1.1	1.5	1.3	1.1	0.9	2.7
57138	1	4.1	3.7	3.8	4.1	4.2	3.7	3.8	4.1	4	4.4	3.9	4	3.7	3.6	4.3
878	1	3.7	3.6	3.6	3.7	3.8	3.5	3.6	3.8	3.7	4.1	3.7	3.7	3.4	3.4	4
62230	1	1.4	1.8	1.4	1.4	1.8	1.5	1.4	1.1	1.1	1.1	0.8	0.9	1.3	0.8	1.3
68300	1	4	3.6	3.7	3.9	4.3	3.8	3.8	4.2	3.8	4.1	3.7	3.7	3.8	3.6	4.2
36444	1	2.2	2.1	1.7	2.2	2.4	2.6	2.4	1.7	2.5	2.8	2.4	2.4	2.7	2.1	2.6
4061	1	4.5	4.4	4.3	4.5	4.6	4.3	4.3	4.6	4.4	4.7	4.5	4.5	4.4	4.3	4.6
60235	1	1.4	1.4	0.9	1.4	2.2	1.3	2	3.5	1.7	1.5	1.6	1.3	1.6	1.3	2
66680	1	1	1	0.9	1.4	1.7	1.3	1.4	2.2	1.5	1.2	1	1.2	1.1	1.2	1.6
30643	1	3.9	3.7	3.7	3.9	4.2	3.8	3.7	4.1	3.8	4	3.6	3.8	3.8	3.6	4.1
83536	1	3.6	3.3	3.3	3.6	4	3.7	3.6	3.9	3.8	4.1	4.1	3.8	4	3.8	4.5
71882	1	4.8	4.6	4.8	4.8	4.7	4.4	4.5	4.7	4.7	5	4.9	4.7	4.5	4.4	4.8
69403	1	1	0.9	0.9	1.4	1.7	1.2	1.3	1.1	1.3	0.7	1.1	1.1	1.7	1	1.5
36693	1	4.3	3.9	3.9	4.2	4.4	3.9	4	4.4	4	4.5	4.1	4	3.9	3.7	4.4
24272	1	2.7	2.4	2.4	2.7	3	2.7	2.7	2.7	3.1	3.4	3	3	2.9	2.9	3.5
46	1	3.6	3.1	2.9	3.3	3.2	2.7	2.8	3.1	3.4	4	3.3	3.1	3	2.8	3.2
8924	1	3.6	3.3	3.4	3.6	3.7	3.3	3.1	3.7	3.4	3.8	3.5	3.4	2.9	3.1	3.6
10308	2	2.6	2.2	2	2.5	2.6	2.1	2.1	2.1	2.6	2.7	2.4	2.6	2.5	2.1	2.6
80172	1	4.1	3.9	3.9	4.1	4.4	4	4.1	4.4	3.9	4.3	4	4	4.1	3.9	4.5
21489	1	2.2	1.9	1.8	2.1	2.6	2	2	1.9	2.2	2.3	2.2	2.2	2.2	2	2.6
70311	1	3.7	2.9	3	3.3	3.5	2.9	2.9	3.4	3.3	3.8	3.3	3.2	3	2.7	3.4
495	3	2.9	2.6	2.7	2.9	3.1	2.7	2.6	3	2.7	3.4	2.8	2.8	2.4	2.3	3.3
49737	1	2.1	2	1.9	2.2	2.5	2.2	1.9	2.2	3	3.1	2.8	3	2.5	2.4	2.8
82591	1	4.4	4.5	4.3	4.4	4.6	4.5	4.3	4.5	4.6	4.6	4.5	4.6	4.3	4.5	4.2
69101	1	1.7	1.9	1.8	2	2.1	1.7	1.6	1.7	2.1	2.2	2.1	2.2	2	1.9	2.1
48895	1	1.3	1.4	1.3	1.7	1.8	1.2	1.3	1	1.9	1.9	1.9	2	1.9	1.7	2
53476	1	1.3	1	0.9	1.4	1.7	1.2	1.3	1	1	1.3	1.4	1.3	1.5	1.2	1.9
31744	1	4.3	3.9	3.9	4.3	4.6	4.1	4.1	4.6	4.1	4.5	4.1	4.1	4	3.9	4.5
41694	1	3.9	3.7	3.7	3.9	4.3	3.9	3.9	4.3	3.7	4.1	3.7	3.8	4.1	3.9	4.4
457	1	4.7	4.3	4.4	4.7	4.7	4.2	4.3	4.7	4.5	4.8	4.5	4.5	4.1	4.1	4.8
25244	1	4.7	4.5	4.4	4.7	4.8	4.5	4.5	4.8	4.5	4.7	4.5	4.5	4.6	4.4	4.7
79554	1	3.4	3.3	3.2	3.4	3.4	3.3	3.1	3.4	3.3	3.5	3.2	3.3	3.2	3	3.2
61108	1	1.9	1.8	1.7	1.7	2.7	2.5	2	2.3	1.7	1.8	1.9	1.8	2.3	2	2.4
68837	1	3.1	3.2	3.6	3.1	3.6	3.2	3.2	3.6	3.3	3.9	3.7	3.3	3.3	3.1	3.6
85177	1	4.8	4.7	4.7	4.8	4.7	4.5	4.4	4.7	4.7	5	4.7	4.7	4.5	4.4	4.7
60438	1	2.7	2.7	2.4	2.6	2.4	2.2	2.2	2.3	2.5	3.2	2.6	2.6	2.3	2.1	2.5
64162	1	1	0.9	0.9	1.4	1.7	1.8	1.3	1	1.7	1.4	1.7	1.8	1.7	1.7	1.9
457	2	4.7	4.3	4.4	4.7	4.7	4.2	4.3	4.7	4.5	4.8	4.5	4.5	4.1	4.1	4.8
74211	1	4.3	4.2	4.2	4.3	4.6	4.3	4.2	4.5	4.2	4.5	4.4	4.2	4.2	4	4.5
28067	1	3.6	3.5	3.5	3.6	3.6	3.3	3.4	3.6	3.5	3.8	3.5	3.5	3.3	3.2	3.7
333	1	0.9	0.9	0.9	1.4	1.7	1.2	2.1	1	0.7	0.6	1.1	1	1.5	1.5	1.7
78898	1	3.7	3.6	3.6	3.7	3.5	3.2	3.5	3.5	3.5	3.8	3.9	3.5	3.4	3.3	3.8
65069	1	4.1	3.9	3.7	4.1	4.2	3.9	3.9	4.1	3.9	4.1	3.7	3.9	3.8	3.6	4
53672	1	1	0.9	1	1.4	2.2	1.2	1.3	1	1.9	1.7	2	2.2	2	2	2.4
464	2	3.3	3	3.1	3.3	3.4	3	3	3.5	3.3	3.6	3.2	3.3	2.8	2.8	3.5
71983	1	5.3	5.2	5.2	5.3	5.5	5.2	5.3	5.5	5.3	5.4	5.2	5.2	5.3	5.2	5.4
58016	1	4.8	4.6	4.6	4.8	5.1	4.8	4.9	5.1	5	5.2	5	5	4.9	4.7	5
26776	1	5.1	4.9	4.8	5.1	5.1	4.8	4.8	5.1	5	5.1	4.9	5	5	4.8	5
66449	1	4.1	3.8	3.8	4.1	4.2	3.8	3.8	4.2	4.3	4.5	4.1	4.3	3.8	3.8	4.3
51555	1	1.4	0.9	0.9	1.4	2	1.8	1.8	1.3	1.5	1.4	1.9	1.7	2.1	2.1	2.4
51503	1	3.4	2.9	3.1	3.3	3.4	2.9	3	3.4	3.1	3.6	3.2	3.1	2.8	2.8	3.7
10541	1	2.2	1.9	1.9	2.1	2.4	1.9	2.2	1.9	2.6	2.6	2.5	2.6	2.5	2.4	3
14091	1	4.1	3.8	3.8	4	4.2	3.7	3.8	4.1	3.8	4.3	3.8	3.8	3.9	3.7	4.3
88848	1	4.8	4.8	4.7	4.8	4.8	4.7	4.7	4.9	4.6	4.9	4.7	4.6	4.6	4.4	4.8
83122	1	4.9	4.7	4.6	4.9	5.1	4.9	4.8	5.1	4.8	4.9	4.7	4.8	4.9	4.7	4.9
46560	1	1.6	1.5	1.2	1.5	1.8	1.9	1.4	1.4	1.7	1.6	1.6	1.7	1.7	1.7	2
11577	1	3.7	3.1	3.3	3.3	3.4	2.9	3	3.4	3.3	3.5	3.3	3.4	3.4	3.3	3.9
79769	1	2.7	2.5	2.4	2.7	2.8	2.6	2.4	2.6	2.5	2.5	2.4	2.5	2.5	2.4	2.6
86541	1	1.4	1.7	1.7	1.8	1.7	1.5	1.6	1.1	2	1.6	2.1	2.1	1.8	1.5	1.9
30803	1	5.2	5.1	5.1	5.1	4.8	4.6	4.6	4.8	4.9	5.2	5	4.9	4.6	4.2	4.7
55520	1	2.9	2.6	2.8	2.9	3.3	2.8	2.8	3.3	2.8	3	2.8	2.8	2.9	2.9	3.4
48107	1	1	0.9	0.9	1.4	1.7	1.2	1.3	1.1	0.7	0.7	0.7	0.8	1	0.8	1.1
86610	1	4.9	4.9	4.9	4.9	5.1	4.5	4.7	5.1	4.7	5.1	5.2	4.7	4.6	4.6	5
34843	1	4.8	4.5	4.6	4.7	4.9	4.4	4.5	4.8	4.7	5.1	4.7	4.6	4.4	4.3	4.9
38447	1	5.1	4.8	4.9	5.1	5	4.7	4.7	5	5.1	5.3	5.2	5.1	4.8	4.7	5.1
66104	2	4.2	3.7	3.8	3.8	4	3.4	2.9	3.6	4	4.5	3.8	3.9	3.5	3.4	3.7
60577	1	3.8	3.5	3.5	3.8	4.1	3.4	3.6	4.1	3.8	4.3	3.9	3.8	3.7	3.5	4.2
15638	1	4.7	4.3	4.4	4.6	4.6	4	4	4.6	4.4	4.8	4.4	4.5	4	4	4.6
40958	1	3.8	3.7	3.7	3.7	4	3.8	3.8	4	3.8	4	3.5	3.7	3.9	3.6	4.1
83396	1	5.3	5.1	5.1	5.3	5.3	5.1	5	5.3	5.3	5.4	5.2	5.3	5.1	5	5.2
18813	1	3.4	3.2	3.1	3.3	3.4	3.1	3.1	3.5	3.4	3.5	3.3	3.4	3.2	3.1	3.4
65104	1	1.6	1.5	1.5	1.4	1.7	2	2.5	1.1	1.7	1.9	1.7	1.6	1.1	1.3	1.7
75944	2	4.8	4.6	4.7	4.8	4.9	4.7	4.8	4.9	4.7	5	4.9	4.7	4.7	4.6	5
67475	1	1.8	1.5	1.8	1.6	2	1.5	1.5	1.1	1.8	1.9	1.8	1.6	1.4	2.4	1.8
33294	1	5.3	5.2	5.2	5.3	5.5	5.2	5.2	5.5	5.3	5.4	5.2	5.2	5.3	5.1	5.2
43445	1	3.9	3.4	3.4	3.6	3.6	3.3	3.2	3.7	3.6	4.1	3.4	3.5	3.5	3.3	3.6
91410	1	1.2	1	0.9	1.4	1.8	1.3	1.4	1.2	0.8	0.7	0.8	0.9	1.5	0.9	1.2
82415	1	4.5	4.4	4.5	4.5	4.8	4.5	4.5	4.7	4.4	4.7	4.5	4.4	4.6	4.5	4.9
92398	1	1	1	0.9	1.4	1.8	1.3	1.4	1.2	0.8	0.7	0.8	0.9	1.1	0.9	1.2
39716	1	3.2	3	3.1	3.2	3.4	3.1	3.1	3.3	3.3	3.5	3.1	3.2	3.2	3	3.5
75166	1	3.3	3.2	3	3.3	3.5	3.3	3.1	3.5	3.5	3.6	3.8	3.5	3.6	3.4	4
56294	1	4.5	4.4	4.5	4.5	3.6	3.3	3.4	3.6	3.7	4.3	3.8	3.7	3.3	3.3	3.9
36327	1	3.4	3.4	3.2	3.4	3.4	3.3	3.3	3.5	3	3.3	2.9	3	3.1	2.9	3.4
34555	1	5	4.8	4.8	4.9	4.9	4.6	4.5	4.8	4.8	5.1	4.8	4.8	4.6	4.4	4.7
52534	1	1.9	1.3	1.6	1.8	3	2.7	2.3	2.8	2.8	3.1	2.9	2.8	3.1	2.9	3.5
88725	1	5.3	5.1	5.1	5.3	5.4	5	5	5.3	5.2	5.3	5.2	5.2	5.1	4.9	5.2
18419	1	5.5	5.4	5.4	5.5	5.7	5.4	5.3	5.6	5.5	5.6	5.4	5.5	5.4	5.3	5.5
78984	1	5.3	5.1	5.2	5.3	5.3	5	5	5.3	5.2	5.4	5.3	5.2	5.1	5	5.2
86653	1	4.4	4.3	4.3	4.4	4.6	4.3	4.2	4.6	4.6	4.8	4.6	4.4	4.5	4.3	4.7
56354	1	5.6	5.4	5.4	5.6	5.6	5.4	5.3	5.6	5.4	5.6	5.4	5.4	5.4	5.2	5.4
111115	1	5.5	5.4	5.4	5.5	5.7	5.4	5.4	5.6	5.5	5.6	5.5	5.5	5.4	5.3	5.6
34071	1	4.5	4.3	4.1	4.5	4.4	4.1	4.1	4.3	4.7	4.8	4.8	4.7	4.3	4	4.6
3274	1	1	0.9	0.9	1.4	1.7	1.2	1.3	1.1	0.8	0.7	0.8	0.9	1.1	0.8	1.2
20027	1	1.3	2.5	0.9	1.4	1.7	1.2	1.3	1.1	0.8	0.7	0.7	0.9	1.3	0.9	1.2
28258	1	4.8	4.6	4.6	4.8	4.9	4.6	4.7	4.9	4.7	4.9	4.7	4.7	4.7	4.5	4.9
45679	1	1.5	1.5	0.9	1.4	2.2	1.8	1.7	2.1	1.6	1.4	1.6	1.4	2.1	1.9	3.2
47368	1	1.2	1.4	0.9	1.4	1.7	1.4	1.3	1.1	1.6	1.2	1.5	1.5	1.4	1.2	1.6
1171	2	4.4	3.9	4	4.4	4.5	3.9	3.9	4.5	4.1	4.5	4.1	4.1	3.8	3.7	4.4
383	1	4.6	4.3	4.3	4.6	4.6	4.2	4.3	4.6	4.5	4.8	4.6	4.5	4.3	4.1	4.7
36951	1	5	4.7	4.8	5	5	4.7	4.7	5	4.9	5.1	4.9	4.9	4.7	4.6	5.1
54988	1	0.9	1	0.9	1.4	1.9	1.2	1.3	1.1	0.7	0.6	1.1	0.8	1	0.8	1.5
61117	1	2.7	2.5	2.6	2.7	3.1	2.7	2.5	2.9	2.5	2.9	2.5	2.5	2.6	2.5	3
34562	1	2.6	2.5	2.4	2.7	3.1	2.7	2.7	3.1	2.7	3.1	2.7	2.7	2.9	2.7	3.2
29663	1	1.6	1.5	1.5	1.5	2.5	1.9	1.8	2	1.9	2	2	1.9	2.1	2.1	2.6
630	3	2.7	2.6	2.8	2.7	3.1	2.7	2.7	2.9	2.7	3.2	2.8	2.8	2.6	2.6	3.3
47837	1	0.9	0.9	0.9	1.4	1.7	1.2	1.3	1	0.7	0.6	1.2	1.1	1.2	1	1.8
59372	1	3.7	3.6	3.5	3.7	3.7	3.3	3.6	3.7	3.7	4	3.7	3.7	3.5	3.5	4.1
60752	1	3.5	3.3	3.4	3.5	3.8	3.4	3.5	3.8	3.2	3.5	3.2	3.2	3.2	3.2	3.8
7706	1	3.4	2.8	2.8	3.1	3.2	2.8	2.7	3.2	3.2	3.6	3.3	3.3	3.1	3	3.4
60435	1	0.9	0.9	0.9	1.4	1.7	1.2	1.3	1	0.9	0.8	1.1	1.1	1	0.8	1.1
33489	1	1.2	1	0.9	1.4	1.7	1.4	1.3	1	0.7	0.6	1.2	0.8	1	0.8	1.1
28866	1	4.1	3.8	3.8	4.1	4.2	3.8	3.8	4.1	3.8	4.3	3.8	3.9	3.8	3.6	4.3
76453	1	3.1	2.1	2.3	2.6	2.8	2.6	2.4	2.5	2.5	3.5	2.6	2.4	2.3	2.2	2.9
92357	1	3	2.7	2.7	3	2.8	2.5	2.4	2.6	2.9	3.1	3	2.9	2.6	2.4	2.8
41869	1	4.7	4.5	4.5	4.7	4.7	4.5	4.5	4.7	4.5	4.8	4.6	4.5	4.6	4.4	4.8
57368	1	4.1	3.8	3.8	4.1	4.3	4.1	4.1	4.3	3.9	4.2	3.7	3.9	4.1	3.8	4.3
92648	1	2.5	2.4	2.4	2.5	3.5	2.9	3.2	3.6	2.7	2.9	2.6	2.8	3.2	3.3	3.8
67662	1	5.2	5	4.9	5.2	1.7	1.5	1.3	1	0.7	0.6	1.1	1	1	1	1.1
33650	1	3.2	3.3	3.3	3.2	3.3	3.2	3.4	3.4	2.8	2.9	2.9	2.8	2.9	3	3.1
44909	1	0.9	0.9	0.9	1.4	1.7	1.2	1.9	1	0.7	0.6	0.7	0.8	1	0.8	1.1
62783	1	3.9	3.6	3.6	3.9	4	3.6	3.6	4	3.9	4.3	3.8	3.9	3.5	3.4	4.1
992	1	3.1	3	3.1	3.2	3.1	2.7	2.8	3.1	3.1	3.5	3.2	3.1	2.6	2.6	3.3
92008	1	2.8	2.6	2.7	2.8	3.4	3.1	3.1	3.4	2.9	3.1	3.1	2.9	3.3	3	3.6
35214	1	3.2	3	3	3.2	3.5	3.2	3.2	3.5	3.1	3.5	3.1	3.2	3.3	3.1	3.6
10388	1	1.1	1.2	1.1	1.4	1.8	1.8	1.7	2.3	1.7	1.3	1.9	1.8	1.6	1.7	1.9
30569	1	3.5	3.4	3.3	3.5	3.6	3.4	3.3	3.5	3.4	3.7	3.4	3.4	3.3	3.2	3.6
349	3	0.9	0.9	0.9	1.4	1.7	1.2	1.3	1	0.7	0.6	1.5	1.3	1	1.2	1.1
52891	1	3.1	2.9	2.7	3.1	3.3	3	2.7	3.2	3.2	3.4	3.3	3.2	3.2	3	3.6
41022	1	4.5	4.3	4.2	4.5	4.6	4.2	4.3	4.6	4.3	4.6	4.3	4.3	4.3	4.1	4.6
46226	1	2.3	2	2.5	2.4	2.8	2.3	2.4	2.7	2.5	2.6	2.6	2.6	2.4	2.3	2.9
61565	1	0.9	0.9	0.9	1.4	1.7	1.2	1.5	1.1	0.7	0.6	0.7	0.8	1	0.8	1.1
70190	1	3.8	3.6	3.6	3.8	3.9	3.6	3.5	3.8	4	4.3	3.8	4	3.6	3.5	4
1541	1	4.3	4.1	4	4.3	4.3	3.8	3.8	4.3	3.8	4.3	3.7	3.8	3.6	3.6	4.3
42829	1	3.7	3.5	3.7	3.7	4.2	3.8	3.8	4.1	3.9	4	4	3.9	3.9	3.7	4.4
67770	1	4.6	4.5	4.4	4.6	4.5	4.3	4.3	4.4	3.9	4.4	4.1	3.9	4.1	3.8	4.4
45121	1	3.6	3.3	3.5	3.6	3.6	3.4	3.6	3.6	3.4	3.9	3.4	3.4	3.3	3.1	3.8
69158	1	1	0.9	0.9	1.4	1.7	1.2	1.3	1.1	0.7	0.7	0.7	0.8	1	0.8	1.1
49431	1	3.9	3.7	3.6	3.8	3.7	3.5	3.5	3.7	3.6	3.8	3.4	3.5	3.5	3.2	3.7
46089	1	3.1	2.7	2.7	3.1	3.3	2.6	2.6	3.2	2.9	3.3	2.9	2.9	2.7	2.6	3.4
61372	1	5	4.8	4.8	5	5.1	4.7	4.8	5.1	5	5.2	5	5	4.8	4.7	5.1
71293	1	4.3	4	4.1	4.4	4.3	3.9	3.9	4.3	4.2	4.4	4.2	4.3	3.9	3.9	4.4
53723	1	1.5	1.6	1.7	2	1.7	1.7	1.8	1.1	1.6	1.4	2.9	1.2	1.5	1.4	1.4
29072	1	3.6	3.1	3.5	3.6	4.5	3.9	3.7	4.4	4.6	4.8	4.5	4.6	4.1	3.9	4.3
58246	1	3.6	3.3	3.3	3.6	3.8	3.4	3.1	3.7	3.4	3.7	3.4	3.4	3.5	3.3	3.7
36408	1	3.2	2.7	2.5	2.8	2.8	2.4	2.4	2.6	3.1	3.6	2.8	2.7	2.6	2.3	3.1
40120	1	3.3	2.9	2.8	3.2	3.3	2.8	3	3.3	3.3	3.5	3.3	3.3	3.4	2.9	3.5
37554	1	4.5	4	4.2	4.4	4.6	4	4	4.5	4.3	4.7	4.3	4.2	4.2	3.8	4.6
66734	1	3.3	2.9	3.5	2.9	3.6	2.8	3.2	3.6	3	3.8	3.9	2.9	2.9	3	3.5
80503	1	5.7	5.5	5.5	5.6	5.8	5.5	5.5	5.8	5.6	5.7	5.6	5.5	5.5	5.4	5.6
86489	1	4.7	4.5	4.5	4.7	4.7	4.6	4.6	4.7	4.7	4.9	4.7	4.7	4.6	4.4	4.8
995	2	3.6	3.1	3.2	3.6	3.7	3.1	3	3.6	3.4	3.8	3.4	3.4	3	2.9	3.8
194	2	4.9	4.4	4.6	4.8	4.9	4.4	4.4	4.9	4.7	4.9	4.7	4.7	4.4	4.3	4.8
53730	1	3.7	3.6	3.4	3.8	4.3	4.2	3.9	4.3	4.2	4.1	4.2	4.3	4.4	4.3	4.8
26654	1	4.7	4.6	4.7	4.7	5	4.8	4.7	5	4.7	4.8	4.7	4.7	4.9	4.8	5.2
80585	1	1.4	1.5	1.6	1.4	1.9	1.3	1.7	3.2	1.8	1.5	1.7	1.7	1.6	1.7	2
60794	1	3.9	3.7	3.8	3.9	4.4	4.1	4.1	4.4	3.8	4.2	4.1	3.8	4.2	4.2	4.7
67953	1	1	1	0.9	1.4	1.8	1.3	1.4	2.8	0.8	0.7	0.8	0.9	1.2	0.9	1.2
38775	1	4.6	4.2	4.1	4.4	4.5	4	3.7	4.3	4.4	4.8	4.3	4.3	3.9	3.6	3.9
67586	1	2	1.5	1.4	1.8	1.8	1.3	1.4	2	2.1	2	1.9	1.9	1.7	1.5	1.9
70148	1	1.9	1.5	1.4	1.7	1.8	2.5	1.8	1.2	1.9	2.1	1.9	1.9	2	1.6	1.9
26735	1	3.1	2.8	2.8	3.1	3.5	3.2	3.1	3.5	3.3	3.5	3.3	3.2	3.5	3.3	3.8
65352	1	2.3	2	2	2.3	2.5	2	2.2	1.7	2.5	2.7	2.5	2.5	2.3	2.2	2.6
29045	1	1.8	1.8	1.8	1.9	2	1.9	1.8	2.4	1.8	1.8	1.8	1.6	1.8	2.3	1.9
69673	1	2.3	2	2	2.2	2.5	2.2	2.1	2	2.4	2.6	2.4	2.3	2.4	2.1	2.5
69581	1	1	1	0.9	1.4	1.8	1.3	1.5	1.4	0.8	0.7	0.8	0.9	1.7	0.8	1.2
70559	1	4.1	3.8	3.9	4.1	3.8	3.6	3.6	3.8	3.5	3.9	3.7	3.6	3.6	3.4	4.1
35577	1	3.3	3.3	3.3	3.3	3.6	3.3	3.4	3.6	3.3	3.6	3.3	3.3	3.3	3.2	3.7
111071	1	4.9	4.8	4.7	4.9	4.8	4.6	4.5	4.8	4.8	5	4.8	4.8	4.7	4.5	4.8
34555	2	5	4.8	4.8	4.9	4.9	4.6	4.5	4.9	4.8	5.1	4.8	4.7	4.6	4.4	4.7
68483	1	4	3.7	3.8	4	4.3	3.8	3.8	4.3	3.9	4.3	4	3.9	3.8	3.7	4.4
65565	1	4.3	3.8	3.7	4.1	4.4	3.9	3.8	4.3	4	4.4	4	3.9	4	3.7	4.3
67666	1	2.9	2.4	2.2	2.7	2.9	2.4	2.3	2.4	2.8	3.1	2.7	2.7	2.6	2.5	2.9
77621	1	5.4	5.2	5.3	5.3	5.5	5.2	5.2	5.5	5.3	5.5	5.3	5.3	5.3	5.2	5.4
34151	1	3.1	3	2.7	3.1	3	2.8	2.7	2.8	2.9	3.1	2.9	2.9	2.9	2.6	3.3
60609	1	2.5	2.1	2.2	2.5	2.7	2.1	2	2.2	2.3	2.7	2.3	2.2	2.4	2	2.6
79025	1	4.5	4.2	4.1	4.4	4.5	4.2	4.1	4.5	4.5	4.6	4.4	4.5	4.3	4.1	4.5
110755	1	4.9	4.6	4.8	4.9	5.1	4.8	4.8	5.1	5	5.1	4.9	5	4.9	4.8	5.1
31452	1	3.4	2.9	3	3.4	3.5	2.8	2.4	3.5	3.3	3.6	3.3	3.3	2.8	2.4	3.4
652	2	3.7	3.3	3.4	3.6	3.9	3.5	3.6	3.9	3.6	3.9	3.6	3.6	3.5	3.5	4.3
90608	1	4.2	3.9	3.9	4.2	4.3	3.9	3.9	4.2	4.1	4.4	4	4.1	4	3.8	4.3
34570	1	3.1	2.7	2.7	3.1	3.4	2.9	2.8	3.4	3.6	3.8	3.5	3.6	3.2	3.1	3.5
31920	1	2.3	2.2	2.1	2.4	3.2	2.1	1.7	1.9	2.1	2.3	2.3	2.1	2.5	2.1	2.5
57553	1	5.1	4.9	4.8	5.1	5	4.8	4.7	5	5	5.2	5	5	4.8	4.6	4.9
83701	1	2.6	2.4	2.5	2.6	2.8	2.2	2.6	2.6	2.5	2.9	3	2.5	2.5	2.4	2.9
65563	1	3.5	3.4	3.3	3.5	3.7	3.5	3.5	3.7	3.4	3.7	3.4	3.4	3.6	3.4	3.8
90933	1	4.2	4	4	4.2	4.5	4.2	4.5	4.5	4.1	4.4	4.3	4.2	4.3	4.1	4.6
9881	1	5.1	4.9	4.9	5.1	5.2	4.9	4.8	5.2	5	5.2	5	5	4.9	4.7	5
111739	1	5.3	5.3	5.4	5.3	5.6	5.4	5.4	5.6	5.3	5.5	5.4	5.3	5.4	5.3	5.5
34058	1	0.9	0.9	0.9	1.4	1.7	1.2	2.5	1	0.7	0.6	1	1.3	1	1	1.1
39180	1	1.8	1.4	1.2	1.4	2	1.3	1.3	1.8	1.5	1.6	1.7	1.5	1.7	1.6	1.9
60205	1	1.6	1.6	1.7	1.4	1.7	1.6	1.3	1.7	1.9	2.1	2	2	2	1.8	2.1
61638	1	3.8	3.4	3.3	3.6	3.6	3.3	3.3	3.6	3.6	4	3.6	3.6	3.5	3.3	3.7
31804	1	4.5	4.3	4.3	4.5	4.7	4.4	4.4	4.7	4.3	4.6	4.2	4.3	4.5	4.3	4.7
356	2	3.8	3.5	3.7	3.9	4	3.6	3.7	4	3.7	4.1	3.7	3.7	3.6	3.5	4.1
661	2	3.8	3.5	3.7	3.8	3.9	3.5	3.5	3.8	3.5	4	3.6	3.5	3.4	3.4	4
29725	1	1.5	1.5	1.2	1.4	1.8	1.7	2.1	1	1.3	1.1	1.6	1.5	1.8	1.6	1.9
44298	1	2.8	2.5	2.5	2.8	2.9	2.7	2.5	2.8	3	3.2	3	2.9	2.8	2.7	3.3
58834	1	3.6	3.3	3.4	3.6	3.6	3.3	3.2	3.6	3.7	4	3.6	3.7	3.2	3.1	3.6
30003	1	4.1	3.7	3.5	3.9	4	3.7	3.5	3.9	3.7	4.2	3.5	3.7	3.7	3.4	3.7
11818	1	3.3	3.1	3.1	3.3	3.7	3.3	3.4	3.7	3.4	3.6	3.5	3.4	3.4	3.3	3.8
33561	1	0.9	0.9	0.9	1.4	1.7	1.2	2.4	2.7	0.7	0.6	0.7	0.8	1	1.2	1.1
60083	1	0.9	0.9	0.9	1.4	1.7	1.2	1.3	1	0.7	0.6	0.7	0.8	1	0.7	1.1
89721	1	4.9	4.7	4.7	4.9	5	4.7	4.7	5	4.9	5.1	4.8	4.9	4.9	4.7	5
37438	1	3.6	3.3	3.4	3.6	3.5	3.2	3.3	3.5	3.3	3.7	3.3	3.3	3.1	3.1	3.5
65782	1	3.7	3.4	3.5	3.6	4	3.6	3.9	3.9	3.7	4	3.7	3.7	3.7	3.5	4.2
34156	1	2.5	2.2	2.2	2.5	3	2.8	2.7	2.9	2.7	2.9	3	2.7	3	2.9	3.4
47403	1	1.9	1.6	1.6	2	2.4	2.2	1.8	2.1	2	2	1.9	2	2.1	2	2.4
86828	1	3.7	4.2	4	3.7	4.7	4.3	4.5	4.7	3.6	4.2	4.3	3.6	4.4	4.2	4.7
852	1	4.6	4.3	4.4	4.6	4.7	4.2	4.3	4.6	4.5	4.8	4.5	4.5	4.2	4.1	4.6
55645	1	2.4	2.1	1.9	2.5	2.3	1.8	2	1.8	2.1	2.2	2.2	2.3	1.9	1.9	2.3
383	2	4.6	4.3	4.3	4.6	4.6	4.2	4.3	4.6	4.5	4.8	4.6	4.5	4.3	4.1	4.7
285	2	4	3.5	3.6	3.9	3.9	3.5	3.8	3.8	4.4	4.5	4.4	4.2	4.3	4.1	4.6
81599	1	4.1	3.6	3.6	4.1	3.7	3.1	3.2	3.7	4.4	4.4	4.5	4.4	3.3	3	3.5
61611	1	3.1	2.7	3.1	3.1	3.2	2.6	3.1	3.1	3	3.4	3.1	3	3	2.8	3.4
85979	1	5.6	5.4	5.5	5.5	5.7	5.4	5.4	5.7	5.5	5.7	5.5	5.5	5.5	5.3	5.6
66601	1	3.2	2.9	3.1	3.1	3.8	3.2	3.3	3.8	3.3	3.6	3.5	3.3	3.3	3.3	4
83637	1	5.4	5.3	5.3	5.4	5.5	5.3	5.3	5.5	5.4	5.5	5.4	5.4	5.3	5.2	5.4
48895	2	1.4	1.1	1.1	1.4	1.7	1.3	1.3	1.1	1.7	1.4	1.6	1.8	1.9	1.7	1.9
60604	1	3.5	2.4	2.5	3	2.6	2.2	2.2	2.4	2.8	3.2	2.6	2.7	3.4	2.3	2.9
9273	1	4.4	4.1	3.9	4.4	4.4	4.1	4	4.4	4.1	4.4	4	4.2	4.1	3.7	4.2
48153	1	1	0.9	0.9	1.4	1.7	1.2	1.3	1.1	0.7	0.7	0.7	0.8	1	0.8	1.1
49534	1	3.2	3	2.9	3.3	3.5	3.4	3.3	3.6	3.2	3.4	3.4	3.2	3.5	3.3	3.8
46	2	3.6	3	3.1	3.3	3.2	2.6	2.6	3.1	3.2	3.8	3.3	2.9	2.9	2.6	3.2
37695	1	4.4	3.8	3.9	4.4	4.2	3.5	3.5	4.2	4.3	4.5	4.4	4.3	3.6	3.5	4.2
54377	1	4.5	4.3	4.3	4.5	4.6	4.3	4.1	4.6	4.1	4.5	4.3	4.2	4.4	4.1	4.5
68619	1	1	0.9	0.9	1.4	1.7	1.2	1.3	1.1	0.7	0.7	0.7	0.9	1.1	0.8	1.1
85955	1	2.3	2.2	2.2	2.3	2.3	2.2	2.3	1.8	2.4	3.2	2.4	2.4	2.4	2.2	2.5
51281	1	1	0.9	0.9	1.4	1.8	1.3	1.3	1.1	0.7	0.7	0.7	0.9	2.7	0.8	1.1
53740	2	2.4	2.2	2.2	2.4	2.6	2.2	2.3	2.2	3.6	2.6	2.6	2.5	3.7	2.4	2.8
45249	1	3	0.9	0.9	1.4	1.8	1.3	1.3	1.1	2.6	0.7	0.7	0.9	2.9	0.8	1.2
14927	1	4.3	4	3.8	4.3	4.4	3.9	3.9	4.3	3.8	3.7	3.5	3.8	3.7	3.5	3.8
64127	1	2.1	2	1.8	2.1	2.5	2.4	1.9	1.4	2.1	2.4	2.1	2.2	1.8	1.8	2.3
75774	1	3.8	3.6	3.7	3.8	4.1	3.8	3.8	4	3.7	4	3.6	3.7	3.7	3.6	4.2
41625	1	1	0.9	0.9	1.4	1.7	1.3	1.4	1.1	0.8	0.7	0.8	0.9	1.6	0.9	1.2
759	1	3.4	3.2	3.2	3.4	3.4	3.1	3	3.5	3.2	3.5	3	3.2	3.1	3	3.3
71116	1	5.1	4.8	4.9	5.1	5.3	4.9	4.9	5.3	4.9	5.1	5	4.9	5	4.9	5.2
62694	1	1	1	0.9	1.4	1.8	1.3	1.4	2.4	0.8	0.7	0.8	0.9	1.1	0.9	1.2
84563	1	4.8	4.5	4.6	4.8	5.4	4.9	5.1	5.4	4.8	4.9	4.9	4.8	5	5	5.4
30240	1	1	1	0.9	1.4	1.8	2.4	1.4	2	0.8	0.7	0.8	0.9	1.1	0.9	1.2
81843	1	4.7	4.6	4.6	4.7	4.8	4.6	4.6	4.8	4.7	4.8	4.7	4.7	4.6	4.5	4.8
14068	1	2.3	2.2	2.1	2.2	2.4	2.4	2.3	2	2.2	2	1.9	2.2	2	2.2	2.2
62325	1	1.5	1	1	1.4	1.8	2.6	2.3	1.2	1.8	1.8	1.7	1.7	1.6	1.3	1.5
36472	1	4.2	4.1	4.4	4.4	4.4	4.4	4.2	4.4	4.3	4.8	4.5	4.5	4.3	3.8	4.5
39108	1	4.9	4.8	4.8	4.9	5.1	4.8	4.8	5	4.8	5	4.8	4.7	4.8	4.6	4.9
63940	1	4.2	3.8	3.9	4.1	4.8	4.5	4.3	4.7	4.3	4.6	4.4	4.2	4.4	4	4.5
51635	1	5	4.8	4.8	5	5	4.7	4.6	4.9	5	5.2	5	5	4.9	4.7	5
29117	1	3	2.7	3	3	3.3	2.7	2.8	3.1	3.2	3.3	3.2	3.2	3.1	2.9	3.5
9816	1	5.8	5.7	5.7	5.8	5.9	5.7	5.7	5.9	5.8	5.9	5.7	5.8	5.7	5.6	5.7
39917	1	4.4	4.2	4.2	4.4	4.4	4.2	4	4.3	4.4	4.8	4.5	4	4.1	3.7	4.4
837	1	1	1	0.9	1.4	1.7	1.3	1.3	2.2	0.8	0.7	0.8	0.9	1.1	0.8	1.2
38632	1	1.7	1.1	0.9	1.4	1.7	2.6	1.3	3.4	1.5	1.2	1.3	1.5	2	1.4	1.7
51880	1	5.5	5.3	5.4	5.4	5.6	5.3	5.2	5.6	5.5	5.7	5.5	5.5	5.4	5.2	5.5
14069	1	3.2	2.7	2.7	3.1	3.1	2.6	2.4	3.2	3.8	3.8	3.5	3.7	3	2.9	3.3
34360	1	1.4	1.2	1.1	1.6	1.9	1.5	1.3	1.1	1.7	1.6	2	1.5	1.9	1.8	2.4
53332	1	1.4	1.3	0.9	1.4	1.8	1.4	1.3	1.1	1.3	0.7	1.3	1.3	1.3	1	2.1
33398	1	3.5	3.3	3.4	3.5	3.6	3.4	3.3	3.6	3.6	3.8	3.4	3.6	3.4	3.2	3.6
71556	1	5.3	5.1	5.2	5.3	5.5	5.2	5.2	5.4	5.3	5.5	5.3	5.3	5.3	5.1	5.4
91634	1	5.5	5.4	5.5	5.5	5.7	5.4	5.4	5.7	5.5	5.7	5.6	5.5	5.4	5.3	5.6
86018	1	5.4	5.3	5.3	5.4	5.4	5.2	5.1	5.4	5.3	5.5	5.3	5.3	5.1	5	5.2
66143	1	1.7	1.7	1.3	1.5	2	1.6	1.3	1.4	1.9	1.7	1.8	1.9	1.6	1.4	1.8
111607	1	4.1	3.9	3.8	4.1	4.2	3.9	3.8	4.2	4	4.3	3.8	4.1	4	3.8	4.2
73544	1	0.9	0.9	0.9	1.4	2.7	1.2	1.3	1.1	1.3	0.6	1.1	1.2	1.3	1.3	1.2
60882	1	3.5	3.3	3	3.5	3.6	3.4	3.1	3.6	3.4	3.5	3.1	3.4	3.4	3	3.4
35666	1	4.3	3.9	3.9	4.3	4.2	3.7	3.7	4.1	4.1	4.4	4.1	4.1	3.8	3.7	4.3
84609	1	1.8	1.8	1.2	1.8	2.5	1.8	2.2	2.2	1.8	1.2	1.8	1.8	2.2	1.8	2.2
34540	1	4.7	4.5	4.4	4.7	4.7	4.4	4.5	4.7	4.5	4.7	4.5	4.5	4.6	4.4	4.8
779	4	4.6	4.3	4.3	4.6	4.7	4.2	4.3	4.6	4.5	4.8	4.5	4.4	4.3	4.2	4.7
38302	1	4.5	4.2	4.2	4.5	4.6	4.2	4.3	4.6	4.2	4.5	4.3	4.2	4.3	4.1	4.6
25017	1	2.5	2.3	2.4	2.7	2.8	2.4	2.7	2.7	2.7	3	2.7	2.8	2.7	2.4	3
66213	1	0.9	0.9	0.9	1.4	1.7	1.2	1.3	1	0.7	0.6	0.7	0.8	1	0.8	1.1
84527	1	4.9	4.7	4.7	4.9	4.9	4.6	4.6	4.9	4.8	5	4.8	4.8	4.7	4.6	4.9
40035	1	3.9	3.6	3.7	3.9	4.2	3.7	3.7	4.2	3.9	4.2	3.8	3.9	3.9	3.8	4.4
41810	1	0.9	0.9	0.9	1.4	1.7	1.2	1.3	1	0.7	0.6	0.9	0.8	1	0.8	1.1
78296	1	4.5	4.1	4.2	4.5	4.9	4.3	3.8	4.9	4.6	4.8	4.6	4.6	4.5	4.4	4.7
9562	1	4.6	4.4	4.4	4.6	4.3	3.8	3.8	4.3	4.7	4.9	4.9	4.7	4.1	4	4.5
85481	1	5.4	5.3	5.4	5.4	5.6	5.3	5.3	5.6	5.4	5.5	5.5	5.3	5.4	5.3	5.5
45560	1	3.2	2.8	3.1	3.2	3.8	3.1	3.3	3.8	3.2	3.6	3.4	3.2	3.1	2.8	4.2
1394	2	3.5	3.2	3.3	3.4	3.5	3.3	3.1	3.6	3.3	3.9	3.3	3.3	3.2	3	3.5
66224	1	1.3	0.9	1	1.4	1.7	1.4	1.3	2.9	2	1.5	2	2.2	1.9	1.8	2.1
46853	1	1	0.9	0.8	1.4	1.7	1.6	1.3	1	1.1	0.6	1.4	1.3	1	1.7	1.5
31123	1	2	1.7	1.8	1.8	2.1	2.1	1.9	2.5	2	1.8	2.1	2.2	2.1	2.3	2.3
64408	1	4.3	4.1	4	4.3	4.3	4	4	4.3	4.2	4.4	4.2	4.2	4	3.8	4.3
16020	1	0.9	0.9	0.8	1.3	1.7	1.2	1.3	1	0.7	0.6	0.7	0.8	1	0.7	1.1
48416	1	2	1.7	1.7	1.7	2.3	1.8	1.8	2	2.4	2.2	2.5	2.6	2.7	2.4	2.9
82527	1	4.7	4.3	4.4	4.7	4.7	4.5	4.6	4.7	4.8	4.7	4.7	4.8	4.6	4.4	4.9
68169	1	0.9	0.9	0.9	1.4	1.7	1.6	1.3	1	0.7	0.6	0.7	0.8	1	0.8	1.1
89443	1	4.6	4.5	4.3	4.6	4.6	4.4	4.3	4.5	4.5	4.7	4.4	4.5	4.4	4	4.4
852	2	4.6	4.3	4.3	4.6	4.7	4.3	4.3	4.6	4.5	4.8	4.5	4.5	4.2	4.1	4.6
59488	1	3.9	3.6	3.7	3.9	3.8	3.4	3.4	3.8	3.7	4.4	3.6	3.7	3.3	3.2	4
39983	1	2.7	2.5	2.6	2.8	3.2	2.8	2.8	3.3	2.7	3.2	2.8	2.8	2.9	2.7	3.3
55250	1	3.1	3	3	3.1	3.3	3	3.1	3.3	2.9	3.3	2.8	2.9	2.8	2.9	3.5
62861	1	1.7	1.5	1.5	1.4	1.9	1.7	1.9	1	2.2	1.7	2	1.8	2	1.7	2.3
68584	1	2.5	2.1	2.3	2.5	2.7	2.2	2.3	2.4	2.1	2.5	2.4	2.2	2.4	2.2	2.9
61862	1	0.9	0.9	0.9	1.4	1.7	1.2	1.6	1	0.7	0.6	0.7	0.8	1	0.8	1.1
5421	1	3.7	3.4	3.4	3.7	3.8	3.4	3.3	3.8	3.6	3.9	3.5	3.6	3.5	3.3	3.8
56166	1	4.8	4.6	4.4	4.8	4.8	4.6	4.4	4.8	4.7	4.9	4.6	4.7	4.6	4.3	4.7
66331	1	4.2	4	3.9	4.1	4.2	3.9	3.8	4.1	3.9	4.3	3.9	3.9	3.8	3.6	4.1
65865	2	4.4	4.4	4.2	4.4	4.5	4.4	4.4	4.5	4.1	4.5	4.1	4.1	4.4	4.1	4.6
76997	1	4.5	4.2	4.3	4.5	4.7	4.4	4.4	4.7	4.5	4.8	4.6	4.5	4.6	4.4	4.9
70237	1	1.1	1.4	1.6	1.4	2	1.7	1.9	1.3	1.2	0.7	1.1	1.3	3.5	1.5	1.9
86452	1	5.4	5.3	5.3	5.3	5.4	5.2	5.2	5.4	5.3	5.5	5.3	5.3	5.3	5.1	5.3
44598	1	4.4	4.1	4.1	4.4	4.3	3.7	3.6	4.3	4.3	4.5	4.4	4.3	3.8	3.7	4.2
47715	1	1.4	1.7	1.1	1.9	1.7	1.2	1.3	1.1	1.6	1.5	1.8	1.8	1.3	1	1.4
68159	1	2.5	2.1	2.3	2.7	2.5	2.1	2.2	2.2	2.5	2.6	2.5	2.6	2.4	2.1	2.7
29432	1	2	2	2	2.1	2.3	2	2.1	2	1.6	2	1.8	1.8	2	1.8	2.3
65314	1	4	3.6	3.7	3.9	4.1	3.6	3.7	4	3.8	4.3	3.9	3.8	3.7	3.6	4.3
50591	1	3.7	3.5	3.5	3.7	3.8	3.5	3.5	3.8	3.6	3.9	3.6	3.6	3.4	3.3	3.9
13868	1	3.6	3.5	3.5	3.6	3.7	3.5	3.5	3.7	3.5	3.8	3.4	3.5	4	3.3	3.6
64720	1	5	4.8	4.8	5	5.1	4.8	4.7	5	4.9	5.1	4.8	4.9	4.8	4.6	4.9
60656	1	1	0.9	0.9	1.4	1.8	1.3	1.4	1.1	0.7	0.7	0.7	0.9	1.3	0.8	1.2
92581	1	5.3	5.2	5.1	5.2	5.4	5.2	5.1	5.3	5.2	5.3	5.1	5.2	5.2	5	5.3
71904	1	5.2	5	5.1	5.2	5.4	5.1	5.1	5.4	5	5.2	5.1	5	5.1	5	5.3
37274	1	4.8	4.6	4.6	4.8	4.9	4.6	4.6	4.9	4.6	4.9	4.7	4.7	4.7	4.6	4.9
43091	1	3.2	2.9	3	3.1	3.4	3	2.9	3.3	2.9	3.3	3	2.9	3	2.8	3.5
69501	1	2.7	2.4	2.6	2.7	3	2.6	2.6	2.7	2.6	2.9	2.4	2.6	2.5	2.5	3
89233	1	4.9	4.7	4.6	4.8	4.6	4.5	4.4	4.6	4.7	4.9	4.6	4.7	4.5	4.3	4.7
75173	1	4.4	4.3	4.2	4.4	4.7	4.6	4.8	4.7	4.7	5	4.8	4.7	4.6	4.3	4.7
34422	1	3.6	3.4	3.4	3.6	3.8	3.4	3.5	3.8	3.5	3.8	3.4	3.5	3.4	3.3	3.8
58609	1	3.2	3	3.1	3.2	3.5	3.2	3.3	3.6	3.1	3.4	3.1	3.1	3.3	3.1	3.6
11387	1	3.5	3.4	3.5	3.5	3.8	3.5	3.4	3.8	3.5	3.7	3.6	3.5	3.3	3.3	3.7
60700	1	1	1	0.9	1.4	1.8	2.7	1.9	1.2	0.8	0.7	0.8	0.9	1.1	0.9	1.2
71706	1	4.2	3.9	4	4.2	4.3	3.9	3.9	4.3	4.3	4.5	4.3	4.3	3.9	3.9	4.5
31032	1	4	3.8	3.9	3.9	4.2	3.7	3.6	4.1	4.1	4.4	4.1	4.1	3.6	3.5	4.1
61066	1	2.4	2.2	2.3	2.4	2.5	2.5	2.2	2.3	2.5	2.7	2.5	2.5	2.5	2.5	2.7
82540	1	4.4	4.1	4.1	4.4	4.4	4.1	4.1	4.4	4.1	4.4	4	4.2	4.1	3.9	4.4
65753	1	1.5	1.4	0.9	1.4	1.8	1.3	1.5	1.8	1.3	1.2	1.2	0.9	1.8	0.8	1.2
14068	2	2.3	2.3	2.2	2.3	2.6	2.4	2.4	2	2.3	2.2	2.1	2.3	2.1	2.3	2.3
111268	1	1.9	1.7	1.6	1.9	2.2	2.1	2	3.5	2.2	2.3	2.1	2.2	2.1	2.1	2.8
60735	1	2.7	2.4	2.4	2.7	2.9	2.9	2.4	2.9	2.9	3.2	2.8	2.8	2.7	2.5	2.9
36675	1	4.3	3.9	4.1	4.3	4.5	4	4.2	4.5	4.3	4.5	4.4	4.3	4.1	4.1	4.6
39271	1	4.5	4.2	4.2	4.4	4.5	4.1	4	4.5	4.3	4.6	4.3	4.3	4.2	3.9	4.4
62688	1	1	0.9	0.9	1.4	1.7	1.2	1.3	3.1	0.8	0.7	0.8	0.9	1.1	2.3	1.2
27804	1	1	0.9	0.9	1.4	1.7	1.2	1.3	1.5	0.8	0.7	0.8	0.9	1.1	1.7	1.2
535	2	3.9	3.5	3.6	3.9	4.1	3.6	3.5	4.1	3.8	4.3	3.7	3.7	3.5	3.4	4.3
62926	1	4.5	3.9	4	4.4	4.5	3.9	3.9	4.5	4.4	4.6	4.4	4.4	3.9	3.8	4.5
10732	1	4.3	3.9	4	4.3	4.4	3.8	3.8	4.3	4.2	4.6	4.3	4.2	3.8	3.7	4.5
78965	1	2.4	2.5	2.1	2.4	2.9	2.7	2.7	2.5	2.4	2.4	2.7	2.4	2.8	2.6	3.2
35074	1	4.5	4.3	4.2	4.5	4.6	4.3	4.2	4.5	4.5	4.7	4.5	4.5	4.2	4	4.5
121	2	3.5	3.2	3.3	3.4	3.5	3.1	3	3.5	3.5	3.7	3.4	3.5	3.1	3	3.6
79902	1	5.2	5.1	5.1	5.2	5.3	5.1	5	5.3	5.2	5.3	5.2	5.2	5.1	5	5.2
74494	1	5.6	5.5	5.5	5.6	5.7	5.5	5.5	5.7	5.6	5.7	5.6	5.6	5.6	5.4	5.6
11774	1	3	2.8	2.9	3.1	3.6	3.2	3.2	3.5	3.2	3.5	3.3	3.3	3.4	3.3	3.7
70573	1	2	1.8	2	2.1	2.2	1.8	1.8	1.6	1.7	1.4	1.7	1.6	1.4	1.3	2.3
84008	1	4.6	4.4	4.3	4.5	4.5	4.2	4.2	4.4	4.4	4.6	4.4	4.4	4.4	4.1	4.5
24038	1	1.6	1.6	1.1	1.6	1.9	1.5	1.3	1.1	1.7	1.2	1.6	1.8	1.7	1.6	1.7
11724	1	3.3	3	3	3.3	3.5	3	2.9	3.4	3.3	3.6	3.3	3.3	3.3	3.1	3.5
52424	1	2.1	2.3	1.4	2.1	1.7	1.2	1.3	1	2.5	2.2	2.4	2.5	1.2	0.8	1.1
40690	1	3.4	3.2	3.3	3.3	3.7	3.4	3.3	3.7	3.1	3.7	3.4	3.1	3.3	3.2	3.9
45214	1	4.3	4	3.9	4.2	4.4	4	3.9	4.4	4.2	4.4	4.2	4.2	4	3.8	4.3
14458	1	2.1	2.1	1.9	2	2.3	1.7	2.1	1.9	2.2	2.4	2.3	2.3	1.9	1.9	2.2
45632	1	5.1	5	5	5.1	5	4.9	4.8	5	5	5.2	4.9	5	4.9	4.6	4.9
70275	1	3.5	3.2	3.2	3.4	3.5	3.2	3.2	3.5	3.5	3.7	3.5	3.5	3.4	3.1	3.6
65721	1	4.3	3.7	3.6	3.9	3.9	3.4	3.2	3.8	4	4.6	3.8	3.8	3.6	3.4	3.6
59132	1	4.3	3.9	3.9	4.3	4.3	3.8	3.8	4.3	4.2	4.5	4.1	4.2	3.8	3.8	4.2
40574	1	5.1	4.9	4.9	5.1	5.1	4.8	4.7	5	5	5.2	5	5	4.9	4.7	5
64810	1	3.6	3.3	3.4	3.6	3.7	3.4	3.3	3.6	3.6	3.8	3.5	3.6	3.5	3.3	3.7
53024	1	2.3	2	2	2.2	2.4	2.3	2.2	2	2.3	2.4	2.4	2.4	2.5	2.3	2.8
6304	1	1.7	1.4	1.3	1.3	1.7	1.5	1.3	3	2.1	1.8	2.2	2.2	2.1	1.9	2.1
489	3	3	2.5	2.6	3	3.3	2.8	2.8	3.3	3.2	3.4	2.9	3.2	2.7	2.5	3.3
52863	1	5.1	5	4.9	5.1	5.3	5	4.9	5.3	5.1	5.3	5.1	5.1	5.1	4.9	5.2
46846	1	0.9	0.9	0.8	1.3	1.7	1.2	1.3	2	0.7	0.6	0.7	0.8	1	0.8	1.1
1006	2	2.5	2.1	2.2	2.5	2.5	2	1.7	2.4	2.5	2.6	2.5	2.6	2.3	2.2	2.6
51126	1	3.6	3.4	3.4	3.6	3.7	3.5	3.5	3.6	3.7	3.8	3.5	3.7	3.4	3.1	3.6
67875	1	1.8	1.7	0.8	1.6	1.7	1.2	1.3	1	2.3	2	2.2	2.3	1.1	1	1.1
39307	1	0.9	0.9	0.9	1.3	1.7	1.2	1.3	1	0.7	0.6	0.7	0.8	1	0.7	1.1
28182	1	0.9	0.9	0.9	1.4	1.7	2	1.3	1	0.7	0.6	0.7	0.8	1	0.8	1.1
29967	1	5.3	5.2	5.1	5.3	5.4	5.2	5.1	5.3	5.2	5.4	5.2	5.2	5.2	5	5.2
72112	1	5	4.7	4.7	4.9	5.1	4.7	4.7	5.1	4.9	5.2	4.9	4.9	4.7	4.7	5.1
30536	1	2.9	2.7	2.8	2.9	3.4	3.1	3	3.5	3.2	3.4	3.1	3.2	3.1	3	3.5
74200	1	3.7	3.4	3.5	3.7	3.6	3.1	3.2	3.7	3.5	4	3.6	3.5	3.3	3.1	3.7
73431	1	4.3	4	4	4.3	4.5	4.2	4.2	4.5	4.1	4.4	4.1	4.1	4.4	4.1	4.6
60982	1	0.9	0.9	0.9	1.4	1.7	1.2	1.3	1	2.4	0.6	1.5	1.1	1.2	1	1.1
75863	1	3.8	3.7	3.7	3.9	4.2	3.8	3.8	4.2	3.8	4.2	3.9	3.8	3.9	3.7	4.4
64023	1	0.9	0.9	0.9	1.4	1.7	1.2	1.3	1	1.3	1	1.3	1.4	1.1	1	1.2
91477	1	1.7	1.6	2	1.7	2	1.7	1.7	1.8	1.9	2.6	2.3	1.9	1.2	1.7	2
44859	1	2.3	2	1.9	2.3	2.5	2.3	2.1	2	2.6	2.5	2.5	2.5	2.5	2.4	3
22220	1	3.6	3.4	3.4	3.6	3.6	3.4	3.4	3.6	3.5	3.8	3.5	3.5	3.4	3.3	3.9
64051	1	4.5	4.3	4.4	4.5	4.6	4.3	4.5	4.6	4.1	4.5	4.4	4.2	4.4	4.2	4.7
39246	1	2	1.7	1.9	2	2.3	2	1.8	1.8	1.7	1.9	1.7	1.6	3.1	2.1	2.5
67389	1	2	1.8	1.9	2.1	1.9	1.7	1.9	1.4	1.9	1.7	1.8	1.8	2	2	2.6
63722	1	4.4	4.2	4.1	4.4	4.5	4.2	4.2	4.5	4.5	4.7	4.4	4.5	4.4	4.2	4.5
80941	1	4.6	4.4	4.3	4.6	4.7	4.3	4.1	4.6	4.7	4.9	4.8	4.7	4.4	4.2	4.7
40404	1	4.4	4.1	4.2	4.4	4.4	3.9	4	4.4	4	4.5	4.1	4	3.9	3.8	4.4
4744	1	3.9	3.7	3.6	3.8	4.9	4.5	4.6	4.9	4	4.4	4	4	4.6	4.5	4.9
64132	1	4.5	4.3	4.2	4.5	4.7	4.4	4.4	4.6	4.3	4.6	4.3	4.3	4.6	4.3	4.7
5073	1	3.5	3.4	3.3	3.5	2.7	2.7	2.8	2.4	2.2	2.2	2	2.3	2	1.9	2.3
9695	1	4.6	4.4	4.5	4.6	4.6	4.5	4.2	4.6	4.6	4.9	4.5	4.6	4.4	4.2	4.7
157	1	2.8	2.5	2.6	2.9	2.7	2.3	2.4	2.6	2.6	3.1	2.5	2.6	2.8	1.9	2.8
24467	1	4.5	4.1	4.3	4.5	4.2	3.7	3.3	4.2	4.6	5	4.6	4.6	4	3.6	4.4
68818	1	4	3.7	3.7	3.9	4.2	3.8	3.8	4.1	3.7	4.1	3.7	3.7	4	3.7	4.3
64937	1	2.5	2.2	2.1	2.6	3.1	2.9	2.9	3	2.3	2.7	2.7	2.4	3	2.7	3.4
22080	1	4.3	3.7	3.7	4.2	4.2	3.6	3.7	4.2	4	4.4	4	4	3.7	3.6	4.4
43733	1	5.3	5.2	5.1	5.3	5.3	5.1	5.1	5.3	5.1	5.3	5.1	5.1	5.2	5	5.2
9008	1	4.8	4.6	4.5	4.8	4.6	4.4	4.3	4.6	4.7	4.9	4.6	4.7	4.4	4.1	4.6
59464	1	3.8	3.6	3.6	3.8	3.8	3.5	3.5	3.8	3.9	4.2	3.7	3.9	3.5	3.4	3.9
54265	1	2.2	2	1.8	2.1	2.6	2.4	2.2	2.5	2.1	2	2.1	2.1	2.3	2.1	2.8
36434	1	2.8	2.5	2.4	2.8	2.9	2.4	2.4	2.8	3	3.3	3	3	2.9	2.6	3.5
57290	1	3.7	3.7	3.6	3.7	3.5	3.3	3.1	3.5	3.6	3.8	3.6	3.6	3.4	3.2	3.6
40831	1	4.6	4.3	4.4	4.5	4.7	4.4	4.4	4.7	4.5	4.8	4.5	4.5	4.4	4.2	4.8
17851	1	1.3	1	0.9	1.4	1.8	1.3	1.4	1.6	0.9	0.7	0.8	0.9	1.1	0.9	1.3
11760	1	4	3.6	3.6	4	4	3.5	3.5	4	3.9	4.3	3.8	4	3.5	3.4	4.1
349	4	1.1	1	0.9	1.4	1.8	1.8	2.7	1.2	0.8	0.7	0.8	0.9	1.1	0.9	1.2
55025	1	4.2	4	3.9	4.2	4.3	4	4	4.3	3.9	4.4	3.9	4	3.9	3.7	4.4
37151	1	3.7	3.6	3.6	3.7	3.9	3.7	3.8	3.9	3.6	3.9	3.6	3.6	3.7	3.6	4.1
59740	1	4.4	4	4.2	4.4	4.5	4	4	4.4	4.3	4.6	4.3	4.3	4	3.9	4.4
60101	1	2.1	1.7	1.7	2	2.1	1.7	1.8	1.1	2.3	2.3	2.8	2.2	2.2	1.8	2.2
48177	1	1.7	1.3	1.3	1.5	1.8	1.7	1.5	1.1	2.1	2.2	2	2	1.8	1.5	1.9
992	2	3.2	3	3.1	3.2	3.2	2.7	2.9	3	3.2	3.6	3.2	3.2	2.7	2.7	3.4
65937	1	2.8	2.7	2.5	2.8	3.3	3.3	2.8	3.4	3.2	3.4	3.4	3.2	3.5	3.3	3.8
26660	1	1.3	1.1	0.9	1.4	1.7	1.3	1.3	3	1.4	1.1	1.6	1.1	1.9	1.5	2
63934	1	3.7	3.6	3.7	3.7	3.8	3.6	3.5	3.8	3.4	3.9	3.3	3.5	3.4	3.4	4
5422	1	1	1	0.9	1.4	1.7	1.2	1.3	3.1	0.8	0.7	0.8	0.9	1.1	0.8	1.2
22284	1	3.8	3.6	3.6	3.8	4	3.6	3.4	4	3.6	4	3.6	3.6	3.4	3.4	3.9
30992	1	4.7	4.5	4.5	4.7	4.7	4.4	4.4	4.7	4.7	4.9	4.6	4.6	4.5	4.4	4.8
84129	1	5.5	5.3	5.4	5.5	5.6	5.4	5.3	5.6	5.4	5.5	5.4	5.4	5.4	5.3	5.5
59429	1	4.3	3.9	3.9	4.2	4.3	3.7	3.8	4.2	4	4.5	4.1	4.1	3.7	3.6	4.3
76800	1	3.7	3.6	3.5	3.7	3.9	3.6	3.7	3.8	3.5	3.8	3.4	3.5	3.7	3.5	3.9
3019	1	3.9	3.6	3.7	3.9	3.9	3.6	3.6	3.9	3.9	4.2	3.7	3.9	3.6	3.5	4
29803	1	4.9	4.7	4.7	4.9	5.1	4.8	4.8	5.1	4.8	5	4.8	4.8	4.9	4.7	4.9
63980	1	3.5	3.5	3.5	3.5	3.6	3.3	3.3	3.6	3.5	3.9	3.8	3.5	3.5	3.4	3.8
84027	1	5.6	5.5	5.5	5.6	5.7	5.5	5.4	5.7	5.6	5.7	5.5	5.6	5.5	5.4	5.5
65402	2	4.5	4.3	4.1	4.4	4.4	4.3	4.1	4.4	4.2	4.4	4.1	4.2	4.2	3.8	4.3
76557	1	5.2	5	5	5.1	5.3	5	4.9	5.3	5	5.2	5	5	5	4.9	5.1
81252	1	5.1	4.9	5	5.1	5.2	4.9	4.9	5.1	5.1	5.2	5.1	5.1	5	4.9	5.2
23186	1	2.1	2.1	2.1	2.4	2.7	2.2	2.2	3.1	2.4	2.7	2.3	2.4	2.4	2.2	2.8
50947	1	1.5	1.7	1.5	1.8	2.2	1.8	1.6	1.7	1.9	1.9	2	2.1	2.1	1.9	2.3
47714	1	3.3	3	3.3	3.3	3.6	3	3	3.6	3.5	3.8	3.6	3.5	3.4	3.2	3.7
11654	1	2.6	2.6	2.4	2.7	3	2.6	2.5	2.7	2.7	2.8	2.5	2.6	2.6	2.4	2.9
36028	1	1.5	1.4	0.9	1.4	1.7	1.3	1.9	1	1.4	1.1	1.6	1.5	1.6	1.3	1.7
68395	1	2.1	2	2.1	2	2.9	2.6	2.6	2.8	2.1	2.3	2.2	2.1	2.6	2.6	3
47283	1	4.8	4.7	4.6	4.8	4.9	4.6	4.5	4.8	4.6	4.9	4.7	4.6	4.6	4.4	4.8
59919	1	1.8	1.3	1.2	1.4	1.9	1.6	1.3	2.1	1.6	1.6	1.8	1.7	1.9	1.5	1.7
45482	1	5.1	3.2	3.3	3.4	3.4	3.2	3.1	3.3	3.4	3.6	3.3	3.3	3.3	3	3.5
32883	1	0.9	0.9	0.9	1.4	1.7	1.2	1.3	1	0.7	0.6	0.7	0.9	1	0.8	1.1
28117	1	2.9	2.9	2.8	3	2.9	2.8	2.8	2.8	2.7	2.9	2.7	2.6	2.7	2.4	2.8
996	1	3.9	3.6	3.7	3.8	3.8	3.5	3.5	3.8	3.6	4.1	3.8	3.6	3.5	3.4	4
38123	1	3.7	3.5	3.4	3.7	3.5	3.4	3.3	3.5	3.7	3.9	3.6	3.7	3.4	3.3	3.5
76473	1	5.1	4.8	4.9	5.1	5.1	4.8	4.8	5.1	5	5.2	5	4.9	4.9	4.8	5.2
50129	1	2.4	2.5	2.5	2.4	2.2	2.2	2.3	1.6	2.1	2.4	2.3	2.1	1.9	1.8	2
48285	1	1.7	1.6	1.3	1.6	2.5	2.3	2.1	1.9	2	1.6	2.2	1.9	2.3	2.3	2.8
70138	1	1.4	1.1	1.2	1.3	1.7	1.6	1.3	1.3	1.9	1.4	2	2.1	2.1	1.9	2.3
85432	1	3.6	3.5	3.5	3.7	3.7	3.4	3.4	3.7	3.8	3.9	3.8	3.8	3.5	3.4	3.9
33709	1	0.9	0.9	0.8	1.3	1.7	1.2	1.3	1	0.7	0.6	0.7	0.8	1.3	0.7	1.1
33927	1	4.4	4.3	4.6	4.3	5.1	4.8	4.8	5.1	3.9	4.9	4.8	3.8	4.6	4.6	5.3
61977	1	2.2	2	2.2	2.1	2.5	2.2	2	2.2	1.4	1	1.5	1.3	1.5	1.3	1.5
285	3	4.1	3.5	3.5	3.8	3.8	3.5	3.4	3.8	4.4	4.6	4.4	4.3	4.4	4.1	4.6
67769	1	2	2.1	2.1	2.3	2.5	2.5	2.2	1.7	1.9	2.1	1.9	1.8	2	1.9	2.1
12193	1	3.7	3.4	3.5	3.7	3.8	3.4	3.4	3.8	3.6	4	3.6	3.6	3.4	3.3	3.9
80164	1	5.6	5.4	5.5	5.5	5.7	5.4	5.3	5.6	5.6	5.7	5.5	5.5	5.4	5.3	5.5
512	1	0.9	0.9	0.9	1.4	1.7	1.2	1.3	1	0.7	0.6	0.7	0.8	1	0.8	1.1
42894	1	4.6	4.2	4.3	4.4	4.6	4.1	3.8	4.4	4.4	4.9	4.3	4.2	4	3.7	4.3
59962	1	1.6	1.4	1.2	1.4	1.7	1.7	1.9	1	1.2	0.7	1.5	1.3	1.7	1.4	1.7
52764	1	0.9	0.9	0.9	1.4	1.7	1.2	1.3	1	1.1	0.9	1.2	1.1	1.7	1.4	1.9
33357	1	3.8	3.6	3.8	3.8	4.4	3.8	3.8	4.3	3.7	4.1	3.7	3.7	3.8	3.7	4.4
13017	1	3.4	3.3	3.3	3.4	3.5	3.2	3.2	3.5	3.3	3.6	3.1	3.3	3.1	3	3.5
38064	1	5	4.7	4.9	5	5.1	4.7	4.8	5.1	4.7	5.1	4.8	4.7	4.9	4.7	5.1
72665	1	4	3.6	3.7	4	3.9	3.5	3.4	4	4.1	4.4	3.9	4.1	3.5	3.5	4.1
49356	1	2.5	2.4	2.4	2.6	3.1	2.8	2.8	3	2.5	2.8	2.6	2.5	3.2	2.8	3.4
67827	1	2.7	2.4	2.5	2.7	2.8	2.4	2.3	2.7	2.8	3.1	2.8	2.8	2.7	2.5	3.2
31585	1	4	3.7	3.6	3.9	4.1	3.6	3.5	4	3.9	4.3	3.7	3.9	3.6	3.5	4
63848	1	4.3	3.9	3.9	4.3	4.4	3.9	3.8	4.4	4.4	4.7	4.5	4.4	4.2	4	4.5
29110	1	2.9	2.6	2.5	2.9	3.1	2.7	2.8	2.9	2.7	2.9	2.7	2.7	2.8	2.5	3
25964	1	5	4.7	4.7	4.8	5.1	4.7	4.6	5	4.8	5.1	4.7	4.7	4.6	4.4	4.9
54567	2	4.1	3.7	3.7	4	4	3.6	3.5	4	3.6	4.1	3.6	3.6	3.6	3.4	3.9
52778	1	2.6	2.2	2.3	2.5	2.8	2.5	2.3	2.5	2.5	2.7	2.5	2.5	2.7	2.4	3.1
64006	1	2.8	2.4	2.5	2.8	3.1	2.5	2.6	3	2.6	3.1	2.7	2.7	2.7	2.5	3.4
60224	1	1	0.9	0.9	1.4	1.8	1.3	1.9	1.1	1	0.7	1	0.9	3.5	1	1.2
50654	1	5.3	5.1	5.1	5.3	5.4	5.1	5.1	5.3	5.2	5.4	5.2	5.2	5.1	5	5.3
82741	1	4.9	4.7	4.7	4.8	5.1	4.8	4.8	5.1	4.7	4.9	4.7	4.7	4.9	4.7	4.9
58795	1	1	1.5	1.5	1.6	1.8	1.3	1.4	1.2	1.7	1.7	1.8	1.6	1.8	1.5	2.2
51385	1	4.1	3.8	3.8	4.1	4.2	3.7	3.8	4.1	4	4.4	4	4	3.7	3.6	4.4
26568	1	3.4	3.1	3	3.4	3.2	2.9	2.8	3.2	3.4	3.5	3.3	3.4	3.1	2.7	3.3
24347	1	4.1	3.7	3.9	4	4.6	3.9	3.6	4.6	4.7	5	4.8	4.7	4.8	4.5	4.9
53684	1	1	1	0.9	1.4	1.7	1.3	1.4	1.1	0.8	0.7	0.8	0.9	1.1	0.9	1.2
51890	1	4.7	4.2	4.4	4.7	3.6	2.8	2.9	3.6	4.5	4.7	4.6	4.5	4.1	3.9	4.6
44914	1	1.5	1.3	1.3	1.4	1.9	1.3	1.4	1.2	1.7	1.7	1.7	1.7	1.7	1.4	2
63119	1	4.4	4.3	4.3	4.3	4.5	4.3	4.3	4.5	4	4.5	3.8	4	4	4.1	4.7
80376	1	1	1	0.9	1.4	1.8	1.3	1.4	1.4	0.8	0.7	0.8	0.9	1.1	0.9	1.2
10216	1	4.2	3.8	4	4.1	4.1	3.7	3.8	4.1	3.9	4.3	4.1	4	3.7	3.6	4.4
39503	1	5.1	4.9	4.9	5	5.1	4.9	4.8	5	4.9	5.1	4.8	4.9	4.9	4.7	5
495	4	2.9	2.6	2.7	2.9	3.1	2.6	2.8	3.1	2.7	3.4	2.8	2.8	2.4	2.2	3.3
83145	1	5.5	5.4	5.4	5.5	5.6	5.4	5.4	5.7	5.5	5.6	5.5	5.5	5.4	5.4	5.6
33357	2	3.8	3.6	3.8	3.8	4.3	3.8	3.8	4.3	3.7	4.1	3.7	3.7	3.8	3.7	4.4
53182	1	1.9	1.7	1.9	1.8	2.1	1.7	2	1.2	2.2	2.6	2.3	2.5	2.1	1.6	1.9
78450	1	1.9	1.6	1.8	1.8	2.7	2.3	2.3	2.4	2.8	2.9	2.6	2.8	2.9	2.8	3.3
35601	1	4	3.8	3.8	3.9	4	3.7	3.9	4	3.9	4.3	3.9	3.9	3.7	3.6	4.3
28190	1	2.6	2.3	2.3	2.6	2.8	2.5	2.3	2.5	2.9	3.2	2.8	2.8	2.6	2.5	3
40807	1	3	2.6	2.6	2.9	3	2.7	2.6	3.3	3	3.2	3	3	2.8	2.6	3.1
640	2	1	1	0.9	1.4	1.7	1.3	1.3	1.1	1.1	0.8	1.1	1	1.1	0.8	1.3
38340	1	4.5	4.1	4.2	4.5	4.7	4.1	4.3	4.7	4.3	4.6	4.5	4.3	4.3	4.2	4.7
70603	1	4.7	4.4	4.3	4.6	4.7	4.3	4.3	4.6	4.5	4.9	4.6	4.4	4.3	4	4.5
53542	1	1.4	1.5	1.3	1.4	1.7	1.2	1.3	1.8	1.3	1.1	1.6	1.3	1.1	0.8	1.4
67129	1	3.2	3	2.9	3.2	3.4	3.2	3.1	3.4	3.1	3.4	3.1	3.1	3.1	2.8	3.3
15592	1	5.6	5.5	5.5	5.6	5.7	5.5	5.4	5.7	5.6	5.7	5.5	5.5	5.5	5.4	5.5
92044	1	4.9	4.9	4.9	4.9	5.4	5.1	5.2	5.3	4.8	5.1	4.9	4.8	5	5	5.3
86160	1	4.8	4.6	4.6	4.8	4.8	4.6	4.6	4.8	4.7	4.8	4.6	4.7	4.7	4.5	4.8
64836	1	4.8	4.7	4.7	4.8	5	4.8	4.9	5	4.6	4.9	4.7	4.6	4.9	4.7	5
38293	1	1.1	0.9	0.9	1.4	1.8	1.4	1.6	1.2	1.6	0.7	1.2	1.3	1.4	1	1.8
72248	1	4.9	4.6	4.7	4.9	4.9	4.6	4.6	4.9	4.7	4.9	4.7	4.7	4.7	4.5	4.8
34818	1	3	2.9	2.9	3.1	3.2	2.8	2.8	3.5	2.9	3.4	3	2.9	2.8	2.6	3.3
67748	1	0.9	0.9	0.9	1.4	1.7	1.2	1.3	2	0.7	0.6	0.7	0.8	1	0.8	3
40532	1	2.5	2.3	2.3	2.5	2.9	2.5	2.6	2.8	2.6	2.8	2.6	2.6	2.7	2.5	3.1
33669	1	4.5	4.3	4.4	4.5	4.6	4.2	4.3	4.6	4	4.5	4.1	4	4.1	3.8	4.5
15201	1	4.9	4.6	4.6	4.8	4.9	4.6	4.6	4.9	4.7	5	4.7	4.7	4.6	4.5	4.9
14197	1	0.9	0.9	0.9	1.4	1.7	1.2	1.3	1	0.7	0.6	0.7	0.8	1	0.8	1.1
55095	1	2	1.9	2	2	2.6	2.1	1.9	2.2	2.1	1.9	2.5	2.1	2.1	1.9	2.5
60321	1	3.6	2.8	2.9	3.2	3.3	2.9	2.8	3.3	3.3	3.6	3.2	3.3	3.1	2.9	3.4
84263	1	4	3.9	3.4	4	4.5	4.6	4.4	4.4	4	4.2	4.4	4.1	4.6	4.3	4.8
70313	1	1.7	1.5	1.3	1.4	2.1	1.3	1.3	1.1	1.8	1.8	1.9	2	2.2	1.7	1.9
64643	1	0.9	0.9	0.9	1.4	1.7	1.2	1.3	1	0.7	0.6	1	0.8	2.1	1	1.1
44687	1	4.6	4.4	4.3	4.5	4.5	4.2	4.2	4.5	4.1	4.5	4.2	4	4.2	3.9	4.4
52821	1	5.2	4.9	5	5.2	5.5	5.2	5.1	5.5	5.5	5.7	5.5	5.5	5.3	5.2	5.5
60298	1	3.2	2.7	2.7	3.2	3.1	2.6	2.7	3.3	2.9	3.4	2.4	3.4	2.4	2.6	3.4
66544	1	1.1	0.9	1.1	1.3	1.7	1.5	1.3	1	1.7	1.4	1.8	1.9	2.4	1.5	1.9
69715	1	2	1.8	1.8	1.8	2.3	2.1	2	1.8	1.7	2	2	1.8	2.1	2	2.2
72372	1	4.3	3.8	4	4.3	4.3	3.8	3.8	4.3	4	4.4	4.1	4.1	4	3.8	4.4
52024	1	4.2	4	3.9	4.2	4.5	4.3	4.3	4.5	4	4.4	4	4	4.3	4	4.5
70385	1	0.9	0.9	0.8	1.3	1.9	1.7	1.7	1	2	2	1.9	2	1.7	1.6	2
67153	1	3.2	2.8	3	3.1	3.6	2.6	2.6	3.1	3.2	3.5	3.3	3.3	3	3	3.5
15190	1	4.2	3.9	3.9	4.2	4.5	4.2	4	4.5	4.2	4.5	4.4	4.2	4.4	4.2	4.7
10091	1	2.7	2.3	2.2	2.6	2.9	2.6	2.8	2.9	2.7	2.9	3	2.7	2.9	2.7	3.4
5559	1	2.1	1.9	2.1	2.1	2.9	2.4	2.6	2.7	2.2	2.4	2.2	2.3	2.6	2.5	3
92652	1	4	3.7	3.8	4	4.3	3.8	4	4.2	3.8	4.1	3.8	3.8	3.8	3.7	4.4
80731	1	4.6	4.4	4.4	4.6	4.7	4.5	4.5	4.7	4.5	4.6	4.4	4.5	4.6	4.4	4.8
56968	1	3.8	3.5	3.6	3.8	4	3.6	3.6	4	3.7	4.2	3.6	3.7	3.4	3.4	4
60833	1	1.9	1.6	1.8	1.8	2.4	2.5	2	2	2	2	2	2	2	1.9	2.4
121	3	3.5	3.2	3.2	3.5	3.5	3.1	3	3.5	3.5	3.7	3.4	3.5	3.1	3	3.6
111693	1	0.9	0.9	1.4	1.4	1.7	1.3	1.6	1	1.4	0.6	1.4	1.5	1.6	1.5	1.7
36430	1	3.4	3.2	3.2	3.4	3.3	3	3.2	3.5	3.3	3.7	3.3	3.4	3.1	2.9	3.4
57178	1	1.5	0.9	0.9	1.4	1.7	1.3	1.6	1	0.7	0.6	1	0.8	1.3	0.9	1.1
33832	1	2.3	2.2	2.2	2.3	2.9	2.6	2.6	2.7	2.2	2.4	2.4	2.3	2.7	2.5	3
36705	1	1.7	1.4	1.5	1.5	2.2	1.2	1.9	1	1.9	1.6	1.9	1.9	1.9	1.7	2.1
38060	1	4.3	3.8	3.9	4.3	4.4	3.8	3.7	4.4	4.2	4.6	4.1	4.2	3.8	3.7	4.5
64123	1	2.6	2.2	2.2	2.5	2.5	2.3	2.2	2	2.6	2.6	2.6	2.6	2.4	2.3	3
157	2	2.8	2.5	2.6	2.8	2.8	2.7	2.3	2.6	2.6	3.1	2.5	2.6	2.1	2	2.9
92973	1	5.6	5.5	5.5	5.6	5.8	5.5	5.5	5.7	5.6	5.7	5.6	5.6	5.6	5.4	5.6
2353	1	2.1	2.1	2.1	2.1	2.4	2.3	2	1.8	1.8	2.3	1.8	1.9	1.8	1.8	2
27834	1	3.7	3.5	3.5	3.7	3.7	3.4	3.3	3.7	3.6	3.9	3.6	3.6	3.5	3.3	3.7
84001	1	5.5	5.3	5.3	5.4	5.5	5.2	5.2	5.4	5.4	5.5	5.3	5.4	5.3	5.1	5.3
45011	1	1	0.9	0.9	1.4	1.7	1.2	1.3	1.1	0.7	0.7	0.8	0.8	1	0.8	1.1
58316	1	3.8	3.7	3.5	3.8	3.8	3.7	3.6	3.7	3.7	4	3.5	3.7	3.7	3.5	3.7
4242	1	3	2.7	2.7	3	3	2.6	2.6	2.8	2.7	2.8	2.8	2.8	2.2	2.4	2.3
67734	1	1	0.9	0.9	1.4	1.7	1.2	1.4	1.1	0.7	0.7	0.7	0.8	1.1	0.8	1.1
24852	1	4.6	4.3	4.4	4.6	4.7	4.4	4.4	4.7	4.5	4.7	4.4	4.5	4.5	4.4	4.7
63698	1	2	1.5	1.8	1.8	1.8	1.5	1.6	1.3	2	1.7	2	2	2	1.8	2.4
111161	1	5.3	5.2	5.2	5.2	5.5	5.2	5.2	5.5	5.2	5.4	5.2	5.2	5.2	5.1	5.3
28105	1	4.5	4	4.3	4.4	4.4	3.8	4.1	4.4	4.3	4.7	4.5	4.3	4	3.8	4.6
52608	1	5.1	4.8	4.9	5	5.2	4.9	4.9	5.2	5.2	5.4	5.2	5.2	5.1	5	5.3
4960	1	2.5	2.5	2.4	2.5	2.9	2.6	2.6	2.7	2.7	2.9	2.8	2.7	2.9	2.5	3.1
32216	1	2.3	2.3	2.2	2.4	2.6	2.3	2.7	2.4	2.3	2.5	2.4	2.2	2.6	2.2	2.9
35994	1	4.9	4.7	4.7	4.9	4.9	4.7	4.6	4.9	4.8	5	4.7	4.8	4.6	4.5	4.8
25179	1	4.4	3.7	3.8	4.3	4.3	3.7	3.7	4.3	4	4.6	4.2	4.1	3.9	3.7	4.5
70998	1	1.9	1.6	1.4	1.4	2.1	1.3	1.4	1.3	1.7	1.8	1.6	1.3	1.5	1.3	1.6
48958	1	2.8	2.5	2.5	2.8	3	2.6	2.5	2.7	3	3.3	3	3	2.9	2.6	3.2
62604	1	3.4	3.4	3.3	3.4	3.4	3.3	3.2	3.4	3.4	3.6	3.2	3.4	3.1	2.9	3.4
31506	1	1	1	0.9	1.4	1.8	1.3	1.4	1.2	1.3	1.3	1.4	1.3	1.1	0.9	3.3
28271	1	2.7	2.5	2.6	2.7	3.2	2.9	2.9	3.1	2.7	3.1	2.7	2.7	2.9	2.8	3.5
59906	1	2.8	2.5	2.4	2.7	2.9	2.5	2.4	2.6	3	3.3	2.9	2.9	2.8	2.5	3.1
31499	1	2.5	2.2	2.1	2.4	2.7	2.1	2.2	2.3	2.4	2.6	2.4	2.4	2.3	2.2	2.8
69953	1	1.5	1	0.9	1.4	1.8	1.3	1.4	1.2	2.3	2.3	2.2	2.2	1.2	1.2	1.8
67871	1	3.1	2.9	2.4	3	3.6	3.6	3.5	3.6	3.1	3.3	3.2	3.1	3.6	3.4	4.1
43834	1	4.3	4	4.1	4.3	4.5	4	4.2	4.5	4.2	4.5	4.3	4.3	4.2	4.1	4.7
17866	1	5.5	5.2	5.2	5.4	5.5	5.2	5.2	5.5	5.4	5.5	5.3	5.4	5.2	5.1	5.4
4753	1	4.8	4.5	4.6	4.8	4.9	4.6	4.6	4.9	4.6	4.8	4.6	4.6	4.7	4.5	4.9
68630	1	3.4	3.5	3.4	3.4	3.6	3.5	3.5	3.6	3.2	3.2	3	3.2	3.4	3.3	3.3
64271	1	1	1	0.9	1.4	1.8	1.3	1.4	1.1	0.8	0.7	0.8	0.9	1.1	0.8	1.2
62884	1	5.1	4.9	4.9	5.1	5.1	4.5	4.4	5	5.1	5.2	5.1	5.1	4.6	4.6	5
30149	1	3.2	2.9	2.8	3.1	3.4	3.2	3.1	3.4	3.1	3.4	2.9	3	3.3	3	3.4
58249	1	4.2	3.6	3.5	3.8	4	3.4	2.8	3.8	4	4.6	3.8	3.4	3.3	3.1	3.4
501	2	3.8	3.7	3.6	3.8	3.8	3.7	3.7	3.8	3.5	3.7	3.4	3.5	3.7	3.5	3.8
1289	1	4.8	4.6	4.6	4.8	4.9	4.5	4.6	4.9	4.7	4.9	4.8	4.7	4.7	4.6	5
64892	1	2.3	2.1	1.9	2.4	2.5	2.2	2.1	2.3	3.1	3.2	2.8	3.1	2.5	2.4	2.9
80943	1	1.6	1.3	0.9	1.4	1.7	1.3	1.3	2.9	1.6	1.3	1.5	1.3	1.6	1.3	1.9
16368	1	1.7	1.6	1.1	1.5	2.1	1.4	1.3	1.7	1.6	1.3	1.4	1.4	1.4	1.3	1.8
63935	1	2.2	1.9	1.7	2	2.8	1.8	1.6	1.4	2.3	2.2	2.1	2.1	2.2	1.9	2.2
54541	1	4.1	3.8	3.9	4.1	4.4	3.8	3.8	4.4	4.2	4.5	4.3	4.2	4	3.9	4.5
61829	1	4.6	4.4	4.3	4.6	4.8	4.6	4.6	4.8	4.5	4.7	4.4	4.4	4.5	4.3	4.6
92093	1	2	2.2	2.3	2.2	2.7	2.5	2.4	2.6	2.1	2.1	2.3	2.3	2.4	2.3	3
81786	1	4.6	4.4	4.4	4.6	4.5	4.2	4.1	4.5	4.6	4.7	4.5	4.6	4.3	4.1	4.5
12229	1	1.8	1.6	1.5	1.8	2.3	1.6	1.8	1.6	2.1	2	2.1	2.2	2	1.8	2.3
38893	1	4.1	4.2	4	4.1	4.1	3.9	3.9	4.1	3.7	4.2	3.7	3.7	3.7	3.5	3.9
86995	1	3	3	3.1	3.1	3.4	3.2	3.2	3.6	3	3.4	3.1	3.1	3.3	3.2	3.5
24861	1	3.9	3.8	3.6	3.8	4	3.8	3.8	4	3.7	3.9	3.5	3.7	3.8	3.5	3.9
63557	1	2.6	2.6	2.7	2.6	3	2.9	2.9	3.1	2.7	2.6	2.9	2.7	2.9	2.8	3.1
45693	1	4.7	4.5	4.5	4.7	4.8	4.4	4.5	4.8	4.5	4.8	4.5	4.5	4.5	4.4	4.8
58763	1	3.9	3.7	3.8	3.9	4.3	3.8	4	4.3	4	4.4	4.2	4	4	3.8	4.5
30751	1	4.5	4.4	4.3	4.5	4.5	4.4	4.3	4.5	4.3	4.6	4.2	4.4	4.4	4.1	4.5
40391	1	5.2	4.9	4.9	5.2	3.7	3.5	3.5	3.7	0.7	0.6	0.7	0.8	1	0.8	1.1
71559	1	4.6	4.5	4.5	4.6	4.9	4.6	4.7	4.9	4.4	4.8	4.6	4.4	4.6	4.4	4.9
91696	1	1.8	1.4	1.3	1.5	1.8	1.6	1.3	1.3	1.8	1.9	1.9	2	2.5	1.7	1.9
63352	1	4.7	4.5	4.5	4.7	4.8	4.4	4.4	4.7	4.5	4.8	4.6	4.5	4.4	4.3	4.7
27994	1	5	4.8	4.9	5	5.3	4.9	4.9	5.2	4.9	5.2	4.9	4.9	5	4.9	5.2
70222	1	1.3	0.9	1.5	1.3	1.7	1.3	1.3	2.9	1.9	1.6	1.9	2	1.8	1.6	1.9
68493	1	1.6	1.5	1.3	1.3	1.7	1.6	1.3	3	1.7	1.5	1.7	1.8	1.9	1.5	1.7
15673	1	4.7	4.5	4.4	4.7	4.8	4.4	4.3	4.7	4.5	4.9	4.6	4.5	4.4	4.1	4.6
51742	1	4.7	4.6	4.6	4.7	4.9	4.7	4.7	4.9	4.6	4.8	4.6	4.6	4.8	4.6	4.8
67451	1	4.3	4.2	4.2	4.3	4.5	4.2	3.8	4.5	4	4.4	4.1	4	4.1	3.9	4.4
50024	1	4.2	3.8	3.9	4.2	4.3	3.8	3.8	4.3	3.9	4.2	3.8	3.9	3.8	3.8	4.3
29376	1	1.6	1.4	1.5	1.3	2.6	1.9	1.9	1.2	1.9	1.6	1.9	1.9	1.8	1.8	2
73865	1	5.4	5.3	5.3	5.4	5.5	5.3	5.2	5.5	5.4	5.5	5.4	5.4	5.3	5.2	5.4
77280	1	3.8	3.7	3.8	3.8	4.1	3.8	3.7	4	3.6	3.9	3.6	3.6	3.7	3.6	4
69984	1	4.7	4.4	4.3	4.6	4.7	4.4	4.2	4.6	4.5	4.8	4.5	4.5	4.4	4.1	4.4
53767	1	4.8	4.8	4.8	4.8	4.9	4.7	4.8	4.9	4.9	5	5.1	4.9	4.8	4.8	4.9
70347	1	4.6	4.3	4.4	4.6	4.6	4	3.9	4.5	4.6	4.8	4.6	4.6	4.2	4	4.5
53448	1	0.9	0.9	0.8	1.3	1.7	1.6	1.3	1	1	0.7	1.1	1	1.4	1.3	1.5
75864	1	3.7	3.6	3.7	3.8	3.9	3.6	3.7	3.9	3.6	3.9	3.7	3.6	3.7	3.6	4.3
77851	1	5.7	5.6	5.6	5.6	5.8	5.6	5.5	5.7	5.7	5.8	5.6	5.6	5.6	5.5	5.6
8221	1	4.4	4.4	4.3	4.4	4.6	4.3	4.4	4.6	4.3	4.6	4.5	4.3	4.1	3.8	4.5
83029	1	3.4	3.3	3.3	3.5	3.5	3.2	3.4	3.5	3.4	3.6	3.4	3.4	3.4	3.2	3.7
57449	1	2.1	2.2	2.3	2.1	2.3	2.1	2	1.5	1.9	1.3	1.9	2	2	1.8	1.7
60223	1	2.3	1.9	1.9	2.2	2.4	2	2.2	2.1	2.1	2.2	2.2	2.2	2.1	1.9	2.3
40652	1	4.9	4.7	4.8	4.9	5.2	4.8	4.9	5.1	4.7	5	4.8	4.7	4.9	4.8	5.1
69673	2	2	1.7	1.6	1.7	2.3	1.7	2	1.7	2.1	2	2.1	2.1	2.1	1.9	2.5
82826	1	5.3	5.1	5.1	5.3	5.3	5.1	5	5.3	5.1	5.3	5.1	5.1	5.2	4.9	5.2
34148	1	5	4.8	4.7	4.9	4.9	4.8	4.7	4.9	4.8	5	4.7	4.8	4.8	4.6	4.8
49165	1	1.2	0.9	1	1.4	1.7	1.8	2.2	1.1	1	0.6	1	1	1.6	1.3	1.5
69891	1	4	3.5	3.8	4	3.9	3.3	3.2	3.9	4.2	4.5	4.3	4.2	3.6	3.5	4
30947	1	4.3	4.2	4	4.3	4.4	4.2	4.1	4.4	4	4.4	3.9	4	4.1	3.8	4.4
55095	2	2.1	1.9	2	2.2	2.5	2.1	2	2.3	2.1	2.1	2.5	2.1	2.1	1.9	2.5
71027	1	1.9	1.8	1.8	2.1	2.1	1.9	1.9	1.7	1.9	2	1.9	1.9	2	1.8	2.2
43993	1	3.5	3.3	3.4	3.6	3.9	3.6	3.6	3.9	3.8	4.2	3.7	3.9	3.7	3.6	4.1
59535	1	5.3	5.2	5.1	5.3	5.4	5.1	5.1	5.3	5.2	5.4	5.1	5.1	5.2	5	5.2
71606	1	4.8	4.7	4.6	4.8	4.8	4.6	4.6	4.8	4.7	4.9	4.7	4.7	4.6	4.4	4.8
80105	1	4.4	4.1	4.1	4.3	4.5	4.2	4.1	4.5	4.2	4.5	4.2	4.2	4.3	4	4.5
60218	1	2.5	2.2	2.4	2.5	2.6	2.2	2.2	2.2	2.4	2.6	2.4	2.4	2.2	2	2.5
14281	1	1	0.9	1.3	1.4	1.7	1.3	1.3	1.1	1.1	0.7	1.1	0.9	1.1	0.8	1.2
43971	1	4.5	4.2	4.2	4.5	4.6	4.3	4.3	4.6	4.3	4.6	4.3	4.3	4.5	4.2	4.7
59579	1	3.9	3.6	3.6	3.8	3.8	3.6	3.6	3.8	3.7	4.1	3.9	3.7	3.7	3.4	3.8
41511	1	3.2	2.9	3	3.2	3.7	3.4	3.4	3.7	3.1	3.5	3.1	3.2	3.4	3.3	3.7
78356	1	3	3.1	2.9	3	3.1	3.3	3.2	3.1	2.9	3.1	3.1	2.9	2.8	2.6	2.8
68805	1	3.4	3.2	3.2	3.4	3.4	3	3	3.3	3.1	3.5	3.1	3.1	2.8	2.7	3.3
34973	1	2.5	2.3	2.4	2.6	2.8	2.2	2.5	2.6	2.4	2.7	2.5	2.4	2.3	2.2	2.9
39623	1	4.3	4	4.2	4.3	4.5	4.1	4.2	4.5	4.1	4.5	4.2	4.1	4.1	4	4.6
76205	1	4.8	4.4	4.5	4.8	4.8	4.5	4.4	4.8	4.7	4.8	4.7	4.7	4.6	4.5	4.9
32650	1	4.3	4.1	3.6	4.3	4.6	4.6	4.6	4.6	4.2	4.3	4.4	4.2	4.6	4.4	4.9
15378	1	3.9	3.5	3.6	3.9	3.9	3.5	3.5	3.9	3.7	3.9	3.8	3.8	3.5	3.4	4
25017	2	3	3	2.9	3	3.3	3	3	3.3	3	3.5	3.2	3	3.1	2.7	3.4
33710	1	3.3	3	3.1	3.2	3.4	3.1	3.1	3.4	3	3.4	3	3.1	3.2	3.1	3.6
64792	1	4.3	4.1	3.9	4.3	4	3.7	3.7	4	3.7	4	3.6	3.7	3.7	3.5	4.1
62948	1	2.5	2.5	2.3	2.5	2.1	1.9	2	1.3	2.3	2.3	2.4	2.3	2.1	1.7	2.4
72350	1	5.1	4.9	4.9	5.1	4.7	4.4	4.4	4.6	4.7	4.9	4.8	4.8	4.3	4.1	4.6
32689	1	4.4	4.2	4.2	4.4	4.4	4.1	4.1	4.3	4.3	4.6	4.3	4.4	4	3.8	4.4
69948	1	2.1	1.9	1.9	2.2	2.4	2	2.2	2	2.1	2.3	2.2	2.1	2.2	1.9	2.5
59961	1	2.9	2.7	2.7	3	3.3	3.2	3.1	3.5	2.8	2.9	2.8	2.8	3.1	2.9	3.4
29324	1	3.9	3.7	3.7	3.8	4.1	3.8	3.8	4.1	3.8	4.1	3.7	3.8	3.9	3.7	4.3
71130	1	4.1	3.9	3.9	4.1	4.2	3.8	3.7	4.1	3.9	4.2	4	3.9	3.8	3.6	4.1
60419	1	1	1	0.9	1.4	1.8	1.3	1.4	1.1	1.4	0.7	0.8	1.2	1.3	0.8	1.2
44179	1	3.9	3.6	3.6	3.8	4.3	3.9	3.8	4.3	3.9	4.1	4	3.9	4.2	3.9	4.5
1541	2	4.3	4	4	4.3	4.3	3.8	3.8	4.2	3.8	4.3	3.7	3.8	3.6	3.5	4.2
40056	1	5.2	5	4.8	5.2	5.2	5	4.9	5.2	5.2	5.2	5	5.1	5.1	4.8	5.1
12364	1	3.7	2.8	3	3.1	3.6	2.5	2.4	3.2	3.5	4.2	3.4	2.8	2.6	2.4	2.9
36610	1	4.5	4.3	4.3	4.4	4.3	4	3.9	4.4	4.3	4.7	4.3	4.3	4	3.9	4.4
37772	1	5.3	5.1	5.2	5.2	5.4	5.2	5.2	5.4	5.1	5.4	5	5	5.2	5	5.2
90868	1	4.7	4.6	4.5	4.7	4.6	4.4	4.3	4.6	4.5	4.7	4.5	4.5	4.2	4.1	4.5
51678	1	4.6	4.4	4.4	4.6	4.7	4.4	4.4	4.7	4.5	4.7	4.5	4.5	4.6	4.4	4.8
15928	1	4.2	3.8	3.8	4.1	4.1	3.8	3.7	4.1	4	4.3	3.8	4	3.9	3.7	4.1
72870	1	2	2	1.9	2	2.7	2.5	2.6	2.6	2	1.9	1.9	1.9	2.4	2.2	2.8
46676	1	2.3	2	1.8	2.2	2.2	1.9	1.8	2.2	2.3	2.4	2.2	2.3	2.3	2	2.4
66191	1	4.8	4.4	4.5	4.8	4.6	4	3.8	4.6	4.7	5	4.7	4.7	4.2	4.1	4.7
60130	1	1.7	1.5	1.2	1.6	2.2	1.7	1.7	1.1	1.8	1.5	1.6	1.8	1.8	1.8	2.3
33889	1	2.8	2.1	2.1	2.4	2.6	2.2	2.2	2.8	2.5	2.6	2.4	2.5	2.5	2.2	2.6
89106	1	4.5	4.2	4.2	4.5	4.5	4.2	4.1	4.5	4.4	4.7	4.4	4.4	4.1	3.9	4.5
49557	1	3.8	3.5	3.5	3.8	3.8	3.4	3.4	3.8	3.7	3.9	3.6	3.7	3.6	3.4	3.8
64571	1	1.2	1.5	1.5	1.4	1.9	1.5	1.5	2.9	1.8	1.8	1.7	1.9	1.6	1.5	1.9
77487	1	4.4	4.2	4.1	4.4	4.4	4.2	4.2	4.4	4.1	4.4	4.1	4.1	4.2	4	4.5
42649	1	2.5	2.3	2.4	2.5	2.8	2.5	2.2	2.6	2.4	2.6	2.4	2.4	2.5	2.5	3.4
38546	1	2.9	2.8	2.5	2.9	3	2.6	2.6	3	3.1	3.1	3.2	3.2	2.7	2.6	3.1
1367	1	3.8	3.7	3.6	3.8	4.2	3.9	3.9	4.2	3.9	4.2	3.8	3.9	3.8	3.7	4.2
47570	1	4.1	4	3.8	4.1	4.5	4.1	4.1	4.5	3.9	4.1	4.1	3.9	4	3.8	4.4
3286	1	2.2	2	2	2.1	2.2	1.9	1.8	1.7	2.3	2.5	2.3	2.5	2.5	2.9	2.5
79453	1	4.7	4.4	4.6	4.7	4.9	4.5	4.5	4.8	4.6	4.9	4.7	4.6	4.6	4.5	5
62	2	4.2	3.7	3.8	4.1	3.6	3.1	3.1	3.6	3.4	3.6	3.2	3.4	3.3	2.7	3.6
416	3	3.6	3.4	3.5	3.6	3.6	3.3	3.4	3.6	3.4	3.8	3.5	3.4	3.3	3.2	3.7
34218	1	3.8	3.3	2.7	3.2	3.2	1.8	1.8	3.2	3.5	4.4	3.2	2.9	1.8	1.6	2.5
19623	1	2	1.8	1.7	1.8	2.3	2.2	2	3	1.8	2.2	2	1.8	2.1	2	2.6
48149	1	0.9	0.9	0.8	1.3	1.7	1.2	1.3	1	1	0.6	1.2	1.3	1	1	1.1
640	3	0.9	0.9	0.8	1.3	1.7	1.2	1.3	1	0.7	0.6	0.7	0.8	1	1.1	1.1
36727	1	3.1	2.9	2.9	3.1	3.2	2.9	2.9	3.2	3	3.4	3	3	3	2.8	3.4
61688	1	1.7	1.4	1.6	1.3	2.3	1.9	2.2	1	1.9	1.4	1.6	1.9	1.6	1.6	1.6
91895	1	3.2	3.2	3.1	3.3	3.4	3.2	3.3	3.2	3.2	3.5	3.5	3.3	3.2	2.9	3.4
79686	1	2.5	2.5	2.6	2.6	2.6	2.6	2.6	2.4	2.7	2.4	2.8	2.7	2.8	2.5	2.8
652	3	3.7	3.3	3.4	3.6	3.9	3.5	3.6	3.9	3.6	3.9	3.6	3.6	3.6	3.5	4.2
77334	1	0.9	0.9	0.8	1.3	1.7	1.2	1.3	1	1.4	0.6	1.4	1.3	1.2	1.3	1.7
58307	1	2.1	1.9	1.8	2.1	2.4	1.8	2	2.1	2.1	1.9	2.2	2.1	2.2	1.9	2.4
56853	1	4.6	4.4	4.4	4.6	4.7	4.4	4.4	4.7	4.4	4.7	4.4	4.4	4.5	4.3	4.7
92203	1	5	4.9	4.9	5	5.1	4.9	4.9	5.1	4.9	5.1	4.9	4.9	4.9	4.8	5.1
41538	1	2.9	2.7	2.5	2.9	3.2	2.9	2.8	3	2.8	3.1	2.9	2.8	3	2.7	3.3
65955	1	5.2	5	5	5.1	5.3	5.1	5	5.3	5.1	5.3	5	5	5.1	4.9	5.2
54152	1	3.2	3	3.1	3.2	3.3	3	2.9	3.4	3.1	3.3	3	3.1	3.1	2.9	3.3
83663	2	4.5	4.7	4.6	4.6	4.7	4.5	4.5	4.7	4.1	4.6	4	4.1	4.5	4.4	4.8
89999	1	0.9	0.9	0.9	1.4	1.7	1.2	1.3	1	0.7	0.6	0.7	0.8	1	0.8	1.1
40966	1	3.7	3.5	3.6	3.7	3.8	3.4	3.5	3.8	3.6	4.1	3.7	3.7	3.4	3.4	4
38192	1	2.4	2	1.9	2.4	2.3	1.4	2.1	1.5	2.7	2.8	2.8	2.7	1.7	1.7	2.2
9435	1	1.9	1.8	1.8	1.9	2.3	1.9	1.9	2	1.8	1.9	1.8	1.8	1.9	1.9	2.2
59836	1	4	3.7	3.8	4	4.4	3.9	4	4.3	3.9	4.3	4	4	4	3.9	4.5
68791	1	3.7	3.6	3.5	3.7	3.8	3.5	3.5	3.7	3.6	3.9	3.6	3.6	3.5	3.3	3.7
56510	1	3.3	2.9	3.1	3.2	3.3	2.9	2.8	3.3	3.2	3.4	3.2	3.2	2.9	2.8	3.3
56817	1	4.6	4.5	4.4	4.6	4.7	4.4	4.4	4.7	4.4	4.7	4.4	4.4	4.4	4.2	4.7
31684	1	3.9	3.7	3.8	3.8	3.7	3.5	3.4	3.7	3.7	4.3	3.7	3.7	3.5	3.4	3.9
71047	1	2.4	2.2	2	2.1	1.7	1.2	1.3	1.1	2	1.8	2	1.9	2	1.8	2.2
50767	1	4.7	4.5	4.4	4.7	4.6	4.3	4.2	4.5	4.5	4.8	4.4	4.5	4.2	4	4.5
30696	1	4.1	3.9	3.9	4.1	4.4	4	4	4.3	3.8	4.2	3.7	3.8	3.9	3.8	4.3
424	2	3.8	3.5	3.6	3.8	3.9	3.5	3.8	3.9	3.6	3.8	3.7	3.6	3.6	3.4	4.1
67397	1	1.8	1.7	1.6	1.9	2.5	2.2	2.1	2.1	1.9	2	2.1	1.9	2.4	2.2	2.8
84215	1	4	3.9	3.9	4	4.2	3.9	3.9	4.1	3.7	4	3.7	3.7	3.9	3.7	4.3
69111	1	2.6	2.3	3	2.6	2.6	2.3	2.2	2	2.5	2.6	2.5	2.6	2.5	2.1	2.7
40614	1	3	2.5	2.7	3	3.1	2.6	2.4	2.9	2.5	3.1	2.5	2.5	2.4	2.1	2.7
63906	1	2.4	2.1	1.9	2.3	2.1	2	1.9	1.7	2.3	2.2	2.3	2.2	2.1	2	2.5
20958	1	1.9	1.7	1.8	1.9	2.4	2	2	2.1	2.1	2.2	2.2	2.1	2.7	2.2	2.8
37955	1	3.6	3.3	3.3	3.5	3.9	3.4	3.5	3.8	3.5	3.8	3.5	3.5	3.6	3.4	3.8
110875	1	1	0.9	0.9	1.4	1.8	1.3	1.7	1.1	0.7	0.7	0.7	0.9	1.1	0.8	1.2
35040	1	4.5	4	3.9	4.3	4.4	3.9	3.8	4.3	4.3	4.7	4.2	4.2	4	3.7	4.3
30165	1	3.2	3	2.9	3.2	2.4	2.3	2.2	1.2	2.8	3	2.6	2.8	1.9	2.3	2.3
61191	1	2.5	2.1	2	2.3	2.5	2	2.1	1.8	2.5	3.4	2.3	2.4	2.2	2.3	2.4
37120	1	4.1	3.6	3.7	4.1	4	3.5	3.3	4	4.1	4.3	4.1	4.2	3.5	3.4	3.9
47147	1	1.9	1.7	1.7	1.8	2	1.3	1.6	1.2	2.2	2.3	2.1	2	2.1	1.7	2.2
58087	1	2.6	2.4	2.3	2.6	3	2.7	2.6	2.7	2.8	2.9	3	2.7	2.8	2.7	3.4
53536	1	5.4	5.3	5.4	5.4	5.5	5.3	5.1	5.5	5.5	5.6	5.4	5.5	5.4	5.3	5.5
43504	1	4.1	3.7	3.8	4.1	4.2	3.7	3.8	4.2	4	4.4	4	4	3.8	3.6	4.4
28754	1	1.3	1.6	0.9	1.4	1.8	1.3	1.4	1.2	1.4	0.9	1	1.3	1.1	0.9	1.7
39080	1	3.8	3.7	3.6	3.8	3.6	3.6	3.7	3.5	3.7	4	3.5	3.7	3.2	2.9	3.4
64876	1	1	1	0.9	1.4	1.8	1.3	1.4	1.5	0.8	0.7	0.8	0.9	1.1	0.9	1.2
63998	1	4.3	4.1	4.2	4.3	4.6	4.2	4.4	4.6	4.2	4.5	4	4.2	4.4	4.4	4.8
67936	1	3.7	3.1	2.3	3	2.9	2.8	2.4	2.6	3.4	4.1	3.2	2.8	3	2.3	2.8
82848	1	1.2	1.1	1	1.4	1.8	1.3	1.4	2.1	1.1	0.7	0.8	1	1.5	0.8	1.7
753	2	3.9	3.6	3.8	3.9	4.1	3.7	3.8	4.1	4.1	4.3	4.1	4.1	3.8	3.6	4.4
55073	1	2.5	2.2	2.1	2.5	2.6	2.2	2.2	2.1	2.8	2.9	2.6	2.7	2.6	2.3	2.7
1398	2	2.8	2.5	2.7	2.8	2.6	2.3	2.4	2.3	2.9	3.3	3	2.9	2.5	2.3	3.1
64276	1	3.8	3.6	3.7	3.8	3.8	3.5	3.5	3.8	3.8	4.1	3.8	3.8	3.5	3.4	3.9
83154	1	3.9	3.8	3.8	3.9	4.1	3.8	3.7	4	3.7	3.9	3.7	3.7	3.8	3.6	4.2
45561	1	4.7	4.5	4.6	4.7	4.8	4.4	4.5	4.8	4.6	4.9	4.7	4.5	4.5	4.4	4.8
68417	1	2.8	2.3	2.4	2.8	3.1	2.3	1.9	3.2	2.6	2.8	2.6	2.5	2.5	2.4	3
7499	1	4.2	3.8	3.8	4	4.2	3.7	3.6	4.2	3.9	4.3	3.8	3.7	3.7	3.5	3.9
66601	2	3.3	3	3.2	3.3	3.8	3.2	3.3	3.8	3.4	3.8	3.6	3.4	3.4	3.4	4
58792	1	2.5	2.3	2.2	2.5	2.5	2.2	1.8	2.9	2.3	2.5	2.5	2.3	2.6	2.4	3.1
77120	1	0.9	0.9	0.9	1.4	1.7	1.2	1.3	1.1	0.7	0.7	0.7	0.8	1.1	0.8	1.2
75334	1	1.1	1.5	1.4	1.4	1.7	1.6	1.6	1.1	2.1	1.2	1.9	2.1	1.7	1.8	2.1
42714	1	1.8	1.8	1.4	1.6	2.5	2	1.8	2.4	1.8	1.7	1.9	1.7	2.3	2.2	2.5
28501	1	0.9	0.9	0.9	1.4	1.7	1.2	1.3	1.1	0.7	0.7	0.7	0.8	1.7	0.8	1.2
62353	1	3.5	3.5	3.3	3.5	3.1	3	2.8	3	2.9	3.3	2.8	2.9	2.7	2.5	2.9
69642	1	1.7	0.9	0.9	1.4	1.7	1.2	1.3	1.1	0.7	0.6	0.7	0.8	1	0.8	1.2
90324	1	2.8	2.7	2.7	2.8	2.8	2.6	2.6	3.2	2.7	2.8	2.9	2.7	2.7	2.5	2.9
80249	1	4.1	3.7	3.3	3.6	3.5	3.3	3.1	3.5	4	4.6	4	3.8	3.4	3.3	3.7
44739	1	3.8	3.7	3.6	3.8	4.1	3.6	3.6	4	3.6	4	3.6	3.6	3.5	3.4	3.9
111101	1	3.1	3.2	3.2	3.1	3.4	3.2	3.4	3.5	2.7	3.3	3.1	2.7	2.8	2.9	3.5
111017	1	4.5	4.2	4.4	4.5	4.8	4.3	4.1	4.8	4.4	4.8	4.6	4.4	4.3	4.1	4.6
981	2	2.9	2.8	2.8	2.9	3.1	2.7	2.8	3	2.7	3.1	2.7	2.7	2.6	2.6	3.5
70569	1	3.4	3.4	3.3	3.4	3.4	3.3	3.1	3.4	3.4	3.7	3.3	3.3	3	2.9	3.3
995	3	3.6	3.2	3.3	3.6	3.7	3.1	3.1	3.7	3.5	3.9	3.5	3.5	3.1	2.9	3.8
8285	1	1.3	1.4	1.4	1.4	1.8	1.8	1.7	1	1.2	0.6	1.6	1.1	1.6	2.3	1.5
50971	1	3.3	3.1	3.4	3.3	3.5	3.2	3.1	3.5	3.5	3.4	3.3	3.5	3.2	3.2	3.3
55099	1	0.9	1	1.1	1.3	1.7	1.2	1.3	1.1	1.4	1.2	1.7	1.7	3	1.5	1.7
58838	1	3.2	2.8	3	3.2	3.2	2.7	2.6	3.3	3.1	3.5	3.3	3.1	2.7	2.6	3.4
88565	1	4.8	4.7	4.7	4.8	4.8	4.5	4.6	4.8	4.7	4.9	4.8	4.7	4.6	4.4	4.9
72539	1	4.7	4.5	4.5	4.6	4.8	4.5	4.5	4.8	4.5	4.8	4.6	4.5	4.4	4.2	4.6
34593	1	3.8	3.7	3.7	3.8	3.8	3.5	3.6	3.8	3.5	3.9	3.5	3.5	3.4	3.4	4.1
87918	1	3.4	3.4	3.4	3.4	3.3	3.2	3.1	3.4	3.4	3.6	3.4	3.4	3.3	3.1	3.4
88422	1	4.3	4.1	4.1	4.3	4.3	4	4	4.3	4.3	4.5	4.3	4.3	4.1	3.9	4.4
64765	1	0.9	0.9	0.8	1.3	1.7	1.2	1.3	1	0.7	0.6	0.7	0.8	1	0.7	1.1
51894	1	4.7	4.5	4.4	4.7	4.7	4.4	4.4	4.7	4.6	4.9	4.6	4.5	4.4	4.2	4.6
103	1	3.6	3.4	3.5	3.7	3.8	3.3	3.3	3.7	3.5	4	3.5	3.5	3.2	3.2	3.9
40003	1	4.8	4.6	4.7	4.8	4.8	4.4	4.5	4.8	4.6	5	4.8	4.6	4.5	4.4	4.9
68336	1	0.9	0.9	0.8	1.3	1.7	1.5	1.3	1	0.9	0.6	1.3	0.8	1.2	1.2	1.1
49497	1	3.8	3.6	3.6	3.7	3.9	3.7	3.7	3.9	3.7	4.2	3.8	3.7	3.6	3.5	4.3
68186	1	0.9	0.9	0.8	1.3	1.7	1.2	1.3	1	1.4	0.7	1.3	1.4	1.5	1.3	1.5
111387	1	0.9	0.9	0.8	1.3	1.7	1.6	1.3	1	1.5	0.6	1.3	1.4	1.7	1.1	1.5
60141	1	2.9	2.5	2.6	2.8	3.2	2.8	2.8	3.1	2.8	3.2	2.7	2.8	2.8	2.6	3.2
78969	1	4.3	4	3.9	4.3	4.5	4.1	4.1	4.4	4.2	4.4	4.3	4.2	4.3	4	4.6
12722	1	1.7	1.7	1.8	1.8	2.4	2.1	2.2	2	1.7	1.7	1.6	1.7	2.1	2	2.4
18251	1	5.1	4.9	5	5.1	5.2	4.9	4.9	5.2	5	5.2	5	5	5	4.8	5.1
111469	1	2.7	2.1	1.9	2.7	3.3	2.2	3.6	3.3	2.1	2.1	2.8	2.2	3	2.3	3.1
351	2	3.2	3	2.9	3.2	3.3	3.1	2.9	3.3	3.3	3.4	3.1	3.3	3.2	2.9	3.2
28848	1	4.8	4.6	4.7	4.8	5	4.6	4.7	5	4.8	5	4.8	4.8	4.8	4.7	5
40766	1	4	3.8	3.8	3.9	4.2	3.8	3.8	4.2	3.8	4.1	3.7	3.8	3.8	3.7	4.1
64656	1	1.4	0.9	1	1.4	1.7	1.2	1.5	1	1.3	1.1	1.5	1.3	1.5	1.6	1.8
30044	1	4.7	4.3	4.4	4.7	4.7	4	4	4.6	4.6	4.8	4.6	4.6	4.1	3.9	4.4
70011	1	3.7	3.3	3.4	3.6	3.6	3.3	3.2	3.5	3.5	3.9	3.5	3.5	3.4	3.1	3.7
17430	1	3.4	3.2	3.2	3.4	3.5	3.2	3.1	3.5	3.2	3.5	3.1	3.2	3	2.9	3.4
52925	1	1.7	1.6	1.8	1.7	1.8	1.8	1.6	1.1	1.9	1.9	1.9	1.9	1.9	1.7	2
53098	1	4.6	3.9	4.8	4.6	4.8	4.3	4.2	4.8	4.3	4.7	3.2	4.4	3.8	4.4	5
1792	1	4.7	4.4	4.4	4.7	4.9	4.5	4.6	4.9	4.5	4.8	4.6	4.5	4.6	4.5	4.9
60909	1	1	0.9	0.9	1.4	1.7	1.2	1.3	1.1	0.7	0.7	0.7	0.8	1	0.8	1.1
36917	1	4	3.5	3.6	3.9	4.3	3.7	3.7	4.3	3.7	4.2	3.6	3.7	3.6	3.6	4.2
92251	1	2.4	2.1	2.1	2.4	2.3	1.9	1.9	1.6	2.1	2.1	2.1	2.1	1.9	1.8	2.1
28838	1	2.2	2.1	2.2	2.3	2.7	2.2	2.3	2.5	2.1	2.2	2.2	2.1	2.4	2.1	2.7
34144	1	3.6	3.3	3.5	3.6	3.5	3.2	3.1	3.5	3.8	4.4	4	3.8	3.4	3.2	3.7
55189	1	5.3	5	5.1	5.2	5.5	5	5	5.4	5.3	5.5	5.2	5.3	5.1	4.9	5.4
61107	2	1.7	1.3	1.5	1.6	1.8	1.6	1.7	1.1	1.6	1.2	1.4	1.3	1.6	1.4	1.8
53341	2	2.3	1.9	2.1	2.3	2.7	2.2	2.3	2.5	2.2	2.4	2.3	2.3	2.4	2.3	2.9
62289	1	3.9	3.6	3.6	3.8	4.4	4	3.8	4.4	4.1	4.4	3.9	4.1	4.2	3.9	4.4
45407	1	2.8	2.7	2.6	2.8	3.5	3.2	3.2	3.5	2.7	3	2.9	2.7	3.4	3.2	3.7
80784	1	4.7	4.5	4.6	4.7	4.9	4.6	4.6	4.8	4.7	4.9	4.8	4.7	4.7	4.6	5
60161	1	1	1	1.2	1.4	1.7	1.3	1.4	1.1	1.3	1.8	1.7	1.5	1.1	1.6	1.2
51517	1	4.2	3.8	3.8	4.2	4.2	3.8	3.8	4.2	4.1	4.3	3.8	4.1	4	3.8	4.2
26038	1	4.5	4.4	4.3	4.5	4.4	4.3	4.2	4.4	4.4	4.4	4.3	4.4	4.1	4	4.2
59035	1	4.7	4.5	4.5	4.7	4.6	4.3	4.2	4.6	4.7	5	4.7	4.7	4.2	4.1	4.7
37493	1	3.4	3.1	3.2	3.4	3.5	3.1	3	3.5	3.2	3.5	3.1	3.2	3	3	3.5
67246	1	1.4	1	0.9	1.4	1.8	1.3	1.4	1.2	1.5	1.4	1.5	1.3	1.6	0.9	1.7
58670	1	2.6	2.3	2	2.6	2.6	2.4	2	2.2	2.6	2.6	2.4	2.6	2.7	2.3	2.6
74215	1	2.6	2.5	2.4	2.6	2.8	2.4	2.4	2.9	2.3	2.6	2.4	2.5	2.4	2.3	2.9
309	1	2.6	2.4	2.3	2.6	2.5	2	2	1.7	2.4	2.6	2.4	2.4	2.2	2	2.6
32837	1	2.8	2.5	2.5	2.7	3.4	3.2	3.3	3.4	2.9	3.1	2.8	2.8	3.4	3.1	3.5
45190	1	1.7	1	0.9	1.4	1.8	1.3	1.4	1.4	1.8	1.8	1.8	1.6	1.9	1.2	1.6
70289	1	1	1	0.9	1.4	1.8	1.3	1.4	1.1	0.8	0.7	0.8	0.9	1.1	0.9	1.2
60007	1	1.3	1.2	1	2	1.8	1.3	1.4	1.1	2	2	2	1.9	2.1	1.6	1.9
89857	1	3.8	3.6	3.7	3.8	3.6	3.5	3.4	3.6	3.7	3.8	3.8	3.7	3.5	3.2	3.7
81951	1	4.9	4.7	4.7	4.9	4.9	4.7	4.6	4.9	4.8	5	4.8	4.8	4.8	4.6	4.9
61574	1	4.3	3.8	3.9	4.3	4.4	3.9	3.8	4.4	4.3	4.4	4.3	4.4	3.7	3.7	4.1
79399	1	5.1	4.8	4.9	5.1	5.2	4.8	4.9	5.2	5.1	5.2	5.1	5.1	4.9	4.8	5.2
62449	1	2.1	1.9	1.7	2.1	2.1	1.8	1.6	2.1	2.2	2.3	2.1	2.1	2.1	1.8	2.3
54879	1	3.4	3.2	3	3.4	3.5	3.2	3	3.4	3.4	3.6	3.3	3.4	3.3	3	3.4
57903	1	3.9	3.5	3.5	3.9	3.9	3.4	3.1	3.9	4.4	4.6	4.4	4.4	3.8	3.7	4.3
46658	1	2.2	1.9	1.8	2.1	2.2	1.8	1.7	1.9	2.2	2.3	2.1	2.2	2	1.8	2.3
80930	1	1.6	1.4	0.9	1.4	2.2	2	1.7	2.4	2.1	1.9	2.6	2.1	2.4	2.2	3
33888	1	1	1	0.9	1.4	1.7	1.2	1.3	1.1	0.8	0.7	0.8	0.9	1.1	1.8	1.2
59545	1	5	4.8	4.8	5	5.1	4.7	4.7	5	5	5.1	5	5	4.7	4.6	5
48894	1	3.4	3.3	3.3	3.5	3.6	3.2	3.1	3.6	3.6	3.8	3.5	3.6	3.4	3.3	3.9
50705	1	3.9	3.6	3.7	3.9	4.2	3.7	3.7	4.2	3.8	4.2	3.7	3.8	3.7	3.6	4.1
67470	1	3.1	2.1	2.1	2.4	2.5	1.9	1.8	2	3	3.4	2.5	2.4	2.2	2	2.7
28667	1	2.1	1.8	1.6	2	2	1.8	1.7	1.8	2.1	2.1	1.9	2.1	2.4	1.7	2.1
35595	1	3.7	3.5	3.6	3.7	3.8	3.6	3.6	3.8	3.5	3.7	3.4	3.5	3.6	3.5	4
65086	1	4.3	3.7	3.7	4.3	4.3	3.9	3.7	4.2	4.6	4.6	4.4	4.6	4	3.8	4.3
154	2	4.4	3.9	4.1	4.4	4.4	3.8	3.8	4.4	4.1	4.5	4.1	4.2	3.8	3.7	4.5
25139	1	1.5	1.4	1.2	1.7	1.7	1.6	1.3	1	1.5	1.2	1.2	1.6	1.2	1.5	1.1
53901	1	2.8	2.1	2.1	2.4	3.3	2.6	2.5	2.9	2.9	3.3	3.1	3	3.1	3	3.4
92847	1	3.7	3.5	3.1	3.8	2.5	2	2.3	2.4	3.9	3.9	4.1	3.9	1.8	1.7	2.3
83649	1	4.2	3.9	3.9	4.2	4.2	3.9	3.8	4.2	4.3	4.5	4.5	4.3	4	3.8	4.4
52450	1	3.2	2.9	2.8	3.3	3.6	3.3	3.3	3.6	3.2	3.4	3.3	3.2	3.4	3.3	3.8
63528	1	3.3	2.1	2.3	2.6	2.7	2.1	2.2	2.9	2.6	4	2.6	2.6	2.6	2.4	2.7
62326	1	3.5	3.6	3.5	3.5	3.6	3.4	3.4	3.6	3.1	3.5	3.2	3.1	3.3	3.2	3.7
1006	3	2.6	2.2	2.4	2.6	2.7	2.2	2	2.5	2.5	2.8	2.5	2.6	2.2	2.3	2.6
48815	1	3	2.6	2.7	2.9	3.2	2.8	2.6	3.1	3.2	3.6	3.4	3.2	3.2	3.2	3.6
90834	1	3.4	3.1	3.2	3.3	3.6	3.2	3.2	3.6	3.1	3.4	3	3.1	3.4	3.1	3.5
21757	1	2.3	2	2.2	2.2	2.6	2.1	2.1	2.4	2.3	2.3	2.3	2.3	2.9	2	2.4
47120	1	2.8	2.5	2.5	2.7	3.5	3.3	3.2	3.5	2.7	3	2.6	2.7	3.4	3.2	3.6
89873	1	4.3	4.1	4.1	4.3	4.5	4.2	4.2	4.5	4.1	4.4	4.2	4.1	4.3	4.1	4.6
66633	1	4.3	4	3.9	4.2	4.3	4	4	4.4	4.3	4.6	4.3	4.2	3.9	3.6	4.1
47330	1	1.8	1.5	1.7	1.3	1.7	1.7	1.4	1.9	1.8	1.8	1.9	1.9	1.8	1.6	2
29131	1	3	2.7	2.6	3	3.1	2.7	2.6	3.2	2.8	3.1	2.8	2.8	2.7	2.6	3.1
2145	1	4.1	3.8	3.8	4.1	4.1	3.7	3.8	4.1	4	4.3	4.1	4	3.8	3.7	4.3
93005	1	4.1	3.8	3.9	4.1	4.3	4	4	4.3	4	4.3	4.2	4.1	4	3.8	4.4
68283	1	4.5	4.3	4.4	4.5	4.5	4.1	4.3	4.5	4.3	4.6	4.4	4.3	4.2	4.2	4.7
43582	1	5	4.7	4.8	5	5.1	4.8	4.9	5.1	4.8	5.1	4.9	4.8	4.8	4.7	5.1
66126	1	4.9	4.7	4.7	4.8	5	4.8	4.7	4.9	5.1	5.2	5.1	5	5	4.8	5.1
1731	1	4.6	4.5	4.6	4.6	4.8	4.5	4.6	4.8	4.7	4.8	4.6	4.7	4.6	4.5	4.8
68059	1	0.9	0.9	0.8	1.3	1.7	1.2	1.3	1	0.7	0.6	0.7	0.8	1	1.1	1.1
54680	1	4.7	4.5	4.5	4.7	4.8	4.5	4.5	4.8	4.6	4.8	4.6	4.6	4.5	4.4	4.7
77416	1	5	5	5.1	5	5	4.8	4.9	5	4.9	5.1	4.6	4.9	4.8	4.8	5.1
40645	1	4.7	4.5	4.5	4.7	4.8	4.4	4.5	4.8	4.6	4.8	4.7	4.6	4.5	4.4	4.8
54903	1	2.3	2.2	2.1	2.4	2.7	2.4	2.4	2.4	2.4	2.4	2.4	2.4	2.5	2.4	2.8
66036	1	3.8	3.4	3.5	3.7	3.7	3.3	3.4	3.7	3.7	4	3.7	3.7	3.5	3.4	3.9
82465	1	4	3.7	3.6	3.9	4.1	3.7	3.7	4.1	3.8	4.2	3.8	3.8	3.6	3.5	4
110962	1	5.4	5.2	5.3	5.3	5.5	5.1	5.2	5.5	5.3	5.5	5.3	5.3	5.3	5.1	5.4
28520	1	0.9	0.9	0.9	1.4	1.7	1.9	1.3	1	0.8	0.6	1.1	1	1.2	1.3	1.3
58544	1	4.1	3.8	3.6	4.1	4	3.8	3.6	4	3.9	4.2	3.7	4	4	3.6	3.9
55751	1	4.6	4.3	4.3	4.5	4.6	4.3	4.3	4.6	4.5	4.7	4.4	4.4	4.3	4.1	4.6
111031	1	3.7	3.5	3.5	3.8	3.8	3.4	3.4	3.8	3.7	3.9	3.7	3.7	3.5	3.4	3.7
75839	1	4.3	4.2	4.3	4.3	4.4	4.2	4.2	4.4	4.2	4.5	4.4	4.2	4.2	4	4.6
72569	1	5	4.9	4.9	5	5.1	4.8	4.8	5.1	4.9	5.1	5	4.9	4.9	4.8	5.1
32141	1	2.5	2.4	2.4	2.6	2.3	2.1	2	1.9	2.4	2.6	2.4	2.4	2.2	2	2.4
49675	1	0.9	0.9	0.9	1.4	1.7	1.2	1.3	1.1	0.7	0.7	0.7	0.8	1	0.8	1.1
47785	1	1	1.7	1.4	1.7	1.7	2	1.8	2	1.2	1.1	0.9	1	1.4	1.6	1.4
43673	1	3.2	2.9	2.9	3.2	3.6	3.4	3.7	3.6	3.1	3.4	3.4	3.2	3.5	3.2	3.8
345	1	2.9	2.5	2.6	2.9	3.1	2.4	2.4	3.1	2.6	3.1	2.6	2.6	2.3	2.2	3.2
40598	1	4.9	4.7	4.9	4.8	5.1	4.9	5	5.1	4.7	5	4.8	4.7	4.9	4.7	5
80426	1	4.8	4.6	4.6	4.8	4.8	4.5	4.5	4.8	4.7	5	4.7	4.7	4.5	4.4	4.8
60280	1	3.4	3.2	3.3	3.4	3.4	3.1	3.1	3.4	3.5	3.7	3.3	3.5	3	2.9	3.4
65681	1	4	3.6	3.7	3.9	4	3.6	3.7	4	3.8	4.2	3.8	3.9	3.8	3.7	4.2
9273	2	4.4	4.1	3.9	4.3	4.4	4	4	4.4	4.1	4.4	4	4.2	4.1	3.8	4.2
333	2	1	1.2	1.2	1.4	1.7	1.3	1.3	1.1	0.7	0.7	0.9	0.9	1.3	1	1.2
65197	1	1	0.9	0.9	1.4	1.8	1.3	1.6	1.1	0.7	0.7	0.7	0.9	1.1	0.8	1.2
369	1	1.6	1.5	1.4	1.4	1.7	1.3	1.4	1.1	1.6	1.8	1.7	1.3	1.1	1.2	1.2
42727	1	2.6	2.5	2.5	2.6	3	2.4	2.2	2.6	2.8	3	2.9	2.8	2.3	2.9	2.5
82357	1	4.4	4.3	4.2	4.4	4.6	4.4	4.4	4.6	4.4	4.6	4.4	4.4	4.5	4.3	4.7
11674	1	5.1	4.9	5	5.1	5.3	4.9	5	5.3	5	5.2	5.1	5	5	4.9	5.3
58393	1	2.9	2.7	2.5	2.8	3.1	2.6	2.6	2.9	2.8	3.1	2.7	2.7	2.7	2.4	2.9
92647	1	5.2	5.1	5.1	5.3	5.3	5.1	5	5.3	5.2	5.3	5.2	5.2	5.2	5	5.3
111593	1	2.5	2.3	2.4	2.5	2.9	2.4	2.2	2.6	2.8	3	2.9	2.8	2.3	2.3	2.7
33982	1	1.8	1.8	1.3	1.6	2.1	1.3	1.4	1.2	2	1.9	1.8	2	1.6	1.6	2.1
66501	1	2.2	2.8	2.1	2.3	2.8	2.4	2.5	2.7	2.1	2.1	2.2	2.1	2.5	2.5	3.1
66097	1	4	3.6	3.8	4	4	3.6	3.5	4	4	4.4	4.1	4	3.5	3.5	4.1
61343	1	4.6	4.3	4.3	4.5	4.6	4.2	4.2	4.6	4.4	4.6	4.4	4.4	4.2	4.1	4.6
68451	1	1	1	0.9	1.4	1.8	1.3	1.4	1.1	0.8	0.9	0.9	0.9	1.1	0.9	1.2
41135	1	1.3	1	1.2	1.6	1.8	1.5	1.4	1.6	1.3	1.1	1.2	1.1	2	1.5	2
48916	1	1.5	1.2	1.3	1.4	2.1	1.7	1.7	1.1	1.3	1.4	1.2	1.3	1.8	1.4	1.9
60795	1	3.6	3.4	3.3	3.6	3.8	3.5	3.3	3.8	3.6	3.8	3.7	3.6	3.7	3.5	4.2
41603	1	1.6	1.4	1.4	1.7	1.9	1.5	1.3	1.4	1.9	1.9	2.1	1.9	2	1.8	2.4
31072	1	2.3	2	1.9	2.2	2.3	1.8	1.9	2.4	2.3	2.4	2.3	2.2	2	1.8	2.5
59258	1	5.1	4.9	4.8	5.1	5	4.8	4.7	5	5	5.1	4.9	4.9	4.8	4.6	5
1306	3	4.7	4.4	4.5	4.7	4.8	4.3	4.3	4.8	4.6	4.9	4.7	4.6	4.4	4.2	4.8
37686	1	2.5	2.3	2.1	2.5	2.8	2.6	2.3	2.6	2.6	3	2.7	2.6	2.7	2.4	3.1
69213	1	3.2	2.8	2.9	3.2	3.4	2.9	2.9	3.4	2.9	3.4	2.8	2.8	2.8	2.8	3.5
31371	1	4	3.7	3.7	3.9	4.2	3.7	3.6	4.1	3.7	3.9	3.7	3.7	3.8	3.6	4.2
1276	3	3.8	3.5	3.6	3.8	3.9	3.5	3.5	3.9	3.6	4	3.7	3.6	3.5	3.5	4
51244	1	3.4	3	3.1	3.4	3.4	3	2.8	3.5	3.4	3.6	3.2	3.3	3	2.8	3.4
66960	1	3.9	3.7	3.7	3.9	4.2	3.8	3.7	4.3	3.8	4.1	3.9	3.8	3.8	3.6	4
85793	1	5.1	4.9	4.9	5.1	5.2	4.9	4.9	5.2	4.9	5.1	4.9	4.9	5	4.8	5.1
51547	2	3.5	3.1	3.1	3.5	3.6	3	2.6	3.6	3.3	3.5	3.2	3.3	3	2.8	3.3
1210	2	3.5	3.1	3.2	3.5	3.5	3.1	3	3.5	3.4	3.7	3.4	3.4	3.1	2.9	3.5
18647	1	2.5	2.3	2	2.5	2.5	2.3	2.1	2.1	2.3	2.4	2.2	2.5	2.3	2	2.3
5787	1	1.8	0.9	0.9	1.4	1.7	1.2	1.3	1	0.9	0.6	0.7	0.8	1	0.8	1.2
66504	1	4.7	4.6	4.6	4.7	4.6	4.4	4.4	4.6	4.5	4.8	4.5	4.5	4.5	4.3	4.7
73396	1	5.2	5.1	5.1	5.2	5.2	5	4.9	5.2	5.2	5.3	5.1	5.1	5	4.9	5.1
57100	1	3.2	3.1	3.1	3.3	3.6	3.3	3.3	3.6	3.1	3.4	3.2	3.1	3.4	3.2	3.7
736	2	1.1	1.3	1.2	1.4	2.1	1.7	1.6	2	1.6	1.5	1.6	1.6	1.6	1.7	2.2
60808	1	3.4	3.2	3.2	3.4	3.6	3.3	3.5	3.6	3.3	3.6	3.2	3.2	3.4	3.1	3.6
70296	1	3.9	3.6	3.7	4	4	3.6	3.7	4	3.8	4.2	3.8	3.8	3.7	3.6	4.2
66442	1	4.3	3.9	3.8	4.2	4	3.7	3.5	3.9	4	4.3	3.8	4	3.7	3.5	4
90410	1	1	0.9	0.9	1.4	1.7	1.2	1.3	1	1.1	0.6	1	1.3	1	0.9	1.5
69923	1	2.8	2.8	2.6	2.8	3.2	2.9	2.7	3.1	2.4	2.7	2.3	2.3	2.5	2.5	2.8
48794	1	3.6	3.4	3.3	3.6	4.6	4.2	3.9	4.5	3.5	3.9	3.5	3.6	3.9	3.8	4.3
11920	1	1.5	1.6	1.3	1.3	1.8	1.4	1.3	1	1.3	1.4	1.2	1.1	2.6	1.3	1.6
60245	1	3.1	2.8	2.6	3.1	3.5	3.3	3.1	3.5	3	3.3	3.3	3	3.4	3.2	3.9
111113	1	5.4	5.2	5.2	5.4	5.5	5.2	5.2	5.5	5.3	5.4	5.3	5.3	5.3	5.1	5.4
17086	1	4.5	3.8	4	4.4	3.6	3.2	3.2	3.6	4.1	4.3	4.1	4.1	3.4	3.2	3.6
8607	1	1.1	0.9	0.8	1.3	1.6	1.2	1.3	1.7	1.4	1.2	1.5	1.5	1.4	1.2	1.8
45839	1	5.3	5.2	5.2	5.3	4.8	4.5	4.4	4.8	5	5.2	4.9	5	4.6	4.4	4.8
91623	2	4.8	4.6	4.6	4.8	4.7	4.4	4.5	4.7	4.8	5	4.8	4.8	4.5	4.5	4.8
20235	1	3.9	3.6	3.6	3.8	3.8	3.4	3.3	3.8	3.5	3.9	3.6	3.5	3.2	3.2	3.8
18703	1	5.2	5.1	5	5.2	5.4	5.1	5.1	5.4	5.2	5.3	5.2	5.1	5.2	5	5.2
41234	1	4.3	4	3.9	4.3	4.5	4.2	4.1	4.5	4.2	4.4	4.1	4.2	4.2	4	4.5
59781	1	3.7	3.5	3.5	3.7	3.9	3.6	3.5	3.8	3.6	3.9	3.5	3.6	3.4	3.2	3.8
41787	1	2.1	1.9	1.9	2	2.5	2.1	1.9	2	2.2	2.3	2.1	2.2	2.3	2.1	2.5
33003	1	5.1	4.8	4.8	5.1	5.2	4.8	4.8	5.1	5	5.1	4.9	4.9	4.9	4.7	5
68804	1	0.9	0.9	0.8	1.3	1.7	1.3	1.3	1	0.7	0.6	0.7	0.8	1.5	1.7	1.1
47385	1	0.9	0.9	0.8	1.3	1.7	1.3	1.3	1.4	0.7	0.6	0.7	0.8	1.1	0.7	1.3
53306	1	0.9	0.9	0.8	1.3	1.7	1.2	1.3	1.3	1.5	1.4	1.5	1.7	1.5	1.5	2
729	1	3	2.5	2.7	3	3.1	2.6	2.5	2.9	2.8	3.2	2.9	2.8	2.3	2.2	2.9
88697	1	4.7	4.5	4.6	4.7	4.8	4.5	4.5	4.8	4.8	4.9	4.7	4.8	4.6	4.5	4.8
53581	1	3.8	3.5	3.3	3.8	4.2	3.9	3.7	4.2	4	4.1	4.1	4	4.2	4	4.6
74911	1	5.2	5	5.1	5.2	5.3	5	5.1	5.3	5.1	5.3	5.2	5.1	5.1	5	5.3
61358	1	4.1	3.8	3.7	4.1	4.1	3.7	3.7	4.1	3.9	4.3	3.9	3.9	3.9	3.6	4
111506	1	3.5	3.2	3.2	3.5	3.8	3.6	3.6	3.7	3.4	3.6	3.6	3.4	3.6	3.5	4.2
66332	1	0.9	0.9	0.9	1.4	1.7	1.2	1.3	1	0.7	0.6	0.7	0.8	1	1	1.1
79308	1	4.6	4.5	4.5	4.6	4.8	4.5	4.6	4.8	4.5	4.8	4.6	4.5	4.7	4.5	4.8
55742	1	5	4.7	4.8	5	5.2	4.7	4.8	5.2	4.9	5.2	5	4.9	4.9	4.7	5.2
111099	1	4.7	4.5	4.5	4.7	4.9	4.6	4.6	4.8	4.5	4.7	4.5	4.5	4.7	4.5	4.8
48943	1	2.1	1.8	2	2.1	2.2	2.1	2	1.7	1.9	2.1	1.8	1.9	1.8	1.8	2
37727	1	4.5	4.2	4.1	4.4	4.6	4.3	4.2	4.6	4.2	4.6	4.2	4.2	4.2	4.1	4.4
49014	1	0.9	0.9	0.9	1.4	1.7	1.2	1.3	1.1	0.7	0.7	0.7	0.8	1	0.8	1.1
1038	1	4.6	4.4	4.4	4.6	4.7	4.3	4.5	4.7	4.5	4.8	4.6	4.6	4.5	4.4	4.8
75774	2	3.9	3.7	3.7	3.9	4.1	3.8	3.8	4.1	3.8	4.1	3.7	3.8	3.8	3.7	4.2
1171	3	4.4	3.9	3.9	4.4	4.5	3.9	3.9	4.5	4.1	4.5	4.2	4.1	3.8	3.8	4.4
49491	1	1.3	1.6	1.3	1.7	1.7	1.3	1.5	1.1	1.5	1.2	1.3	1.4	1.7	1.2	1.2
93148	1	1	0.9	1.4	1.4	1.7	1.2	1.3	1.1	1	0.7	0.7	0.9	1.1	1.6	1.1
69813	1	4.5	4.2	4.2	4.4	4.1	3.7	3.8	4.1	4.3	4.6	4.4	4.3	3.9	3.7	4.4
110794	1	3.1	3	3.2	3.2	3.6	3.4	3.5	3.6	3.3	3.5	3.3	3.4	3.5	3.4	3.8
83678	1	5.5	5.3	5.3	5.4	5.7	5.4	5.4	5.6	5.4	5.6	5.4	5.4	5.4	5.3	5.5
69135	1	1.2	1.1	1.1	1.4	2.8	2.6	2.9	2.8	1.3	1.5	1.3	1.3	2.8	2.8	3.1
47151	1	3	2.9	2.9	3	3.3	3	3	3.3	3	3.4	3	3	3	2.9	3.5
32700	1	3.5	3.2	3.4	3.5	3.7	3.2	3.3	3.6	3.2	3.7	3.4	3.2	2.9	2.9	3.5
31329	1	2.6	2.5	2.6	2.7	3.2	2.8	2.7	3.1	2.9	3.1	3	2.8	3	2.8	3.4
59868	1	2.5	2.5	2.5	2.6	2.7	2.4	2.5	2.3	2.7	2.8	2.5	2.6	2.4	2.5	2.8
21566	1	4.1	3.8	3.7	4.1	4	3.7	3.8	3.9	4	4.5	4.1	4	3.7	3.5	4
69992	1	3.4	3.4	3.2	3.5	3.6	3.4	3.4	3.6	3.4	3.6	3.4	3.4	3.5	3.2	3.6
34363	1	2.8	2.7	2.6	2.7	3.5	2.9	3.2	3.5	2.8	3.2	2.9	2.8	3	3	3.6
32493	1	3.6	3.2	3.2	3.5	3.6	3.3	3.2	3.6	3.6	3.9	3.6	3.5	3.5	3.3	3.7
52312	1	4.6	4.2	4.2	4.6	4.6	4	3.9	4.5	4.4	4.7	4.4	4.4	4	3.8	4.5
44462	1	1.5	1.1	1.1	1.4	1.8	1.3	1.4	1.2	1.6	1.4	1.6	1.4	1.1	1.1	1.7
80989	1	4.4	4.3	4.3	4.4	4.5	4.3	4.4	4.4	4.3	4.6	4.4	4.3	4.3	4.1	4.6
89057	1	4.4	4.1	4.3	4.4	4.6	4.3	4.3	4.5	4.3	4.6	4.5	4.4	4.4	4.2	4.8
8951	1	4.2	4	4	4.2	4.3	3.8	3.9	4.3	3.9	4.4	4.1	3.9	3.9	3.8	4.4
31507	1	2.5	2.1	2.2	2.5	2.8	2.5	2.3	2.6	2.5	2.7	2.5	2.5	2.8	2.6	3.2
464	3	3.3	3.1	3.2	3.3	3.5	3	3	3.5	3.3	3.6	3.2	3.3	2.8	2.8	3.5
45435	1	4.4	4.2	4.1	4.4	4.6	4.3	4.3	4.6	4.1	4.5	4.1	4.1	4	3.8	4.5
34415	1	3.4	2.6	2.6	3	3.3	2.8	2.8	3.3	3.1	3.9	3.1	3.1	2.9	2.7	3.3
111194	1	4.5	4.3	4.3	4.5	4.6	4.4	4.3	4.5	4.3	4.6	4.2	4.3	4.3	4.1	4.5
35480	1	3.4	3	3.1	3.4	3.4	3.1	2.9	3.4	3.6	3.7	3.4	3.6	3	2.9	3.5
63795	1	2.9	2.6	2.5	2.9	2.9	2.5	2.4	3.2	2.9	3.1	2.8	2.7	2.7	2.4	3
40035	2	3.9	3.6	3.7	3.9	4.2	3.7	3.7	4.2	3.8	4.2	3.8	3.9	3.9	3.7	4.4
13723	1	2.7	2.3	2.3	2.6	2.8	2.3	2.2	2.6	2.9	3.2	2.8	2.8	2.7	2.4	2.9
67807	1	1.9	1.6	1.5	1.8	2	1.3	1.5	1.9	2.2	2.2	2.1	2.1	2.1	1.7	2.1
63060	1	1	0.9	0.9	1.4	1.7	1.2	1.3	1.1	0.8	0.7	0.8	0.9	1.1	0.8	1.2
66940	1	3	2.6	2.6	2.9	3.2	2.6	3.2	3	3.2	3.4	3.1	3.1	3	2.7	3.2
111593	2	2.5	2.3	2.4	2.5	2.9	2.4	2	2.7	2.8	3	2.8	2.8	2.2	2.6	2.6
47880	1	4.7	4.5	4.5	4.7	4.8	4.5	4.5	4.8	4.4	4.8	4.6	4.4	4.5	4.3	4.8
46311	1	4.2	3.8	3.8	4.2	4.3	3.8	3.9	4.3	4.1	4.4	4.1	4.2	3.9	3.7	4.4
60870	1	1.2	1.5	0.9	1.4	1.9	1.5	1.4	2.4	1.4	1	1.3	1.1	1.8	1.7	2.3
1468	1	3.8	3.6	3.7	3.8	3.9	3.6	3.6	3.9	3.7	4	3.7	3.7	3.6	3.5	4.1
63670	1	4.1	3.6	3.7	4	4.3	3.7	3.7	4.3	3.9	4.2	3.7	3.8	3.7	3.6	4.3
10289	2	0.9	0.9	0.9	1.4	1.7	1.2	1.3	1.1	0.7	0.6	0.7	0.8	1	0.8	1.2
69922	1	4.5	4.2	4.3	4.5	4.8	4.3	4.3	4.7	4.3	4.6	4.4	4.3	4.3	4.1	4.8
33398	2	3.5	3.3	3.4	3.5	3.6	3.4	3.4	3.6	3.6	3.7	3.4	3.6	3.3	3.2	3.6
39646	1	0.9	0.9	0.9	1.4	1.7	1.2	1.3	1	1.3	0.8	1.4	1.1	1	1.5	1.5
63921	1	2.7	2.6	2.2	2.7	3.2	2	2.1	1.3	1.9	1.8	1.8	1.9	1.9	2.1	2.2
59191	1	0.9	1	1.3	1.4	2	1.5	1.6	1.3	1.4	1.3	1.4	1.2	1.2	1.6	1.8
69533	1	3.7	3.5	3.6	3.8	4.2	3.7	3.7	4.2	3.6	4	3.6	3.6	3.7	3.7	4.3
29028	1	3	2.8	2.9	3.1	3.6	3.2	3.3	3.6	3.3	3.6	3.3	3.3	3.4	3.3	3.9
92415	1	0.9	0.9	0.9	1.4	1.7	1.2	1.3	1.2	0.7	0.6	0.9	0.8	1	0.9	1.1
61595	1	2.3	2	1.9	2.2	2.7	2.3	2	2.4	2.1	2.2	2.3	2.2	2.3	2.1	2.7
49390	1	3.5	3.4	3.3	3.5	3.5	3.3	3.2	3.5	3.4	3.7	3.5	3.4	3.3	3.1	3.7
851	1	4.5	4.3	4.4	4.5	4.7	4.3	4.4	4.7	4.4	4.7	4.5	4.4	4.3	4.3	4.8
15059	1	4.4	4.2	4.3	4.4	4.6	4.2	4.2	4.6	4.2	4.5	4.2	4.2	4.3	4.1	4.6
32792	1	2.6	2.3	2.2	2.6	2.7	2.4	2.4	2.5	2.2	2.2	2.3	2.2	2.5	2.4	2.9
2199	1	2.2	1.9	1.9	2.1	2.3	1.9	1.8	1.6	1.9	1.9	1.9	1.8	1.7	1.6	2
34056	1	4.3	3.8	3.8	4.4	3.9	3.5	3.4	3.9	4	4.3	3.9	4.1	3.7	3.6	4.1
14855	1	3.4	3.2	3.4	3.4	3.8	3.5	3.5	3.8	3.2	3.5	3.2	3.2	3.5	3.4	3.8
71559	2	4.6	4.5	4.5	4.6	4.9	4.6	4.7	4.9	4.4	4.8	4.6	4.4	4.6	4.4	4.9
36634	1	4	3.7	3.7	3.9	4.1	3.7	3.8	4.1	3.7	4.2	3.8	3.8	3.8	3.7	4.4
57578	1	2.5	2.4	2.5	2.5	2.9	2.8	2.7	3	1.9	2.2	2.1	1.9	2.6	2.6	2.9
9480	1	3.3	3.1	3.1	3.3	3.4	3	3.1	3.5	3.1	3.5	3	3.1	3	2.8	3.5
70371	1	4.3	4	3.9	4.3	4.4	4	3.9	4.4	3.9	4.3	3.9	3.9	4.2	3.9	4.4
70216	2	4	3.6	3.1	3.5	3.7	3.4	3.1	3.5	3.5	4.2	3.4	3.4	3.4	3.2	3.5
15268	1	1.2	0.9	1.2	1.3	1.7	2	1.3	1	2.4	2.2	2.4	2.4	1.7	1.6	2.2
45389	1	2.5	2.4	2.3	2.5	2.7	2.2	2.4	2.3	2.7	2.7	2.6	2.8	2.6	2.4	3
62771	1	1.6	1.4	1.6	1.3	1.8	1.3	1.3	1	2	2.2	2.1	2	1.9	1.9	2.3
60419	2	0.9	0.9	0.8	1.3	1.7	1.2	1.3	1	1.2	0.6	0.7	1.1	1.3	2.2	1.1
992	3	3.1	3	3.1	3.2	3.1	2.7	2.8	3.1	3.1	3.5	3.2	3.1	2.6	2.6	3.4
57210	1	4.4	4	4.1	4.4	4.4	4.1	4	4.4	4.5	4.8	4.5	4.5	4.2	3.9	4.6
70839	1	0.9	0.9	0.8	1.3	1.7	1.2	1.3	1	0.7	0.6	0.7	0.8	1	0.7	1.1
63085	1	4.9	4.7	4.8	4.9	5	4.7	4.8	5	4.8	5	4.8	4.8	4.8	4.7	5
40842	1	4.8	4.6	4.6	4.8	4.8	4.5	4.4	4.7	4.7	4.9	4.7	4.7	4.5	4.3	4.7
67053	1	1.7	1.6	1.5	1.6	2.2	1.8	2.1	1.2	2.2	2	2	2.1	2	2	2.5
57056	1	3.9	3.7	3.6	3.8	3.7	3.5	3.3	3.7	3.7	3.9	3.5	3.7	3.1	2.9	3.4
53952	1	3.7	3.5	3.3	3.7	3.6	3.4	2.9	3.6	3.5	3.6	3.4	3.5	2.7	2.7	3.3
93105	1	5.3	5.2	5.2	5.3	5.4	5.2	5.1	5.3	5.2	5.4	5.2	5.2	5.2	5	5.3
41228	1	1.8	1.5	1.5	1.6	2.1	1.4	1.5	1.3	1.9	1.8	1.8	1.9	1.7	1.6	2.1
86033	1	5	4.9	4.9	5	5.1	4.8	4.8	5.1	4.9	5.2	5	4.9	4.8	4.7	5.1
68769	1	2.5	2.4	2.4	2.6	3.1	2.8	2.7	2.9	2.4	2.7	2.7	2.5	3	2.8	3.3
574	1	3.9	3.6	3.6	3.8	4.1	3.7	3.7	4.1	3.8	4.2	3.8	3.8	3.8	3.7	4.3
349	5	0.9	0.9	0.9	1.4	1.7	1.4	1.3	1.1	0.7	0.7	0.7	0.8	1	0.8	1.1
82578	1	4.7	4.5	4.6	4.8	4.6	4.4	4.3	4.6	4.8	4.9	4.8	4.8	4.5	4.3	4.8
43885	1	4.8	4.6	4.5	4.8	4.8	4.6	4.5	4.8	4.7	4.9	4.7	4.7	4.7	4.5	4.7
50584	1	2.9	2.8	2.7	3	3.3	3.1	3.1	3.4	2.8	3.1	2.8	2.8	3.3	3	3.6
60658	1	4.3	4.2	4.1	4.1	4.4	4	4.1	4.3	4	4.6	4	3.8	3.8	3.6	4
24418	1	1	0.9	0.9	1.4	1.7	1.2	1.4	1.1	1.5	0.9	1.3	1.1	1.2	0.8	1.3
32745	1	2.6	2.6	2.6	2.7	2.9	2.6	2.6	2.7	2.5	2.7	2.5	2.5	2.6	2.4	2.9
35352	1	4.6	4.3	4.2	4.5	4.7	4.4	4.4	4.7	4.3	4.6	4.4	4.3	4.5	4.1	4.6
406	2	1.4	0.9	1.2	1.5	1.7	1.2	1.5	1.1	1.7	1.6	1.5	1.6	1.5	1.4	1.8
8854	1	2.3	2	2	2.4	2.4	2.1	2.7	2.1	2.2	2.4	2.4	2.3	2.2	2	2.4
52268	1	1	0.9	0.9	1.4	1.7	1.3	1.3	1.1	0.9	0.7	0.8	0.9	1.1	0.8	1.2
85866	1	4.5	4.4	4.2	4.4	4.3	4.2	4.1	4.3	4.4	4.5	4.3	4.4	4.3	3.9	4.3
12520	2	2.9	2.4	2.3	2.6	2.8	2.2	2.3	2.7	2.8	3.1	2.7	2.7	2.4	2.3	2.8
67996	1	3.6	3.5	3.4	3.6	3.6	3.5	3.4	3.6	3.5	3.9	3.5	3.6	3.5	3.3	3.7
68858	1	5	4.8	4.9	5	5.1	4.8	4.8	5.1	4.7	5	4.7	4.7	4.7	4.6	5
1482	1	2.4	2.2	2.2	2.4	2.5	2.1	2.1	2	2.4	2.7	2.4	2.3	2.1	2.1	2.6
88940	1	3.3	3.1	3.2	3.3	3.6	3.2	3.2	3.5	3.2	3.5	3.1	3.2	3.2	3.1	3.7
55458	1	3.5	3.3	3.4	3.5	3.9	3.5	3.6	3.9	3.6	3.9	3.7	3.6	3.8	3.6	4.2
92820	1	3.6	2.9	3.9	3.6	4.2	3.5	3.5	4.2	3.8	3.9	3.1	3.8	3.6	4	4.8
87721	1	4.5	4.5	4.6	4.5	5	4.9	4.8	5	4.7	4.8	4.8	4.7	4.6	4.6	5
53897	1	3.2	3.3	3.1	3.2	3.5	3	3.1	3.4	3.2	3.5	3.4	3.3	3	3	3.6
43260	1	4.4	4.2	4.2	4.4	4.4	4.1	4.1	4.4	4.2	4.6	4.3	4.3	4	3.8	4.4
11096	1	3.5	3.2	3	3.3	3.5	3.3	3.3	3.5	3.4	3.8	3.4	3.3	3.4	3.1	3.6
28354	1	2.6	2.3	2.4	2.6	2.7	2.3	2.3	2.3	2.8	3.2	2.8	2.7	2.7	2.8	3
50286	1	3.8	3.2	3.2	3.6	3.7	3.1	2.8	3.7	3.7	4.1	3.5	3.6	3.2	3	3.6
60894	1	2	1.7	1.8	1.9	2	1.5	1.6	1.7	2	2.1	1.9	1.8	1.7	1.5	1.9
52384	1	3.8	3.4	3.3	3.5	3.7	3.3	3.1	3.7	3.5	4.3	3.5	3.5	3.5	3.3	3.8
69988	1	1.4	1.3	0.9	1.4	1.8	1.3	1.3	1.1	1.5	1.2	1.4	0.9	1.1	0.9	1.2
89519	1	1	1	0.9	1.4	1.7	1.3	1.3	1.1	0.8	0.7	0.8	0.9	1.1	0.9	1.2
81201	1	3.7	3.5	3.4	3.7	3.9	3.7	3.6	3.9	3.7	3.8	3.5	3.7	3.8	3.5	3.9
77023	1	3.4	3.2	3	3.4	1.7	1.3	1.3	1.1	1.1	0.7	0.9	0.9	1.3	1.1	1.6
37563	1	1	0.9	0.9	1.4	1.7	1.2	1.3	1.1	1.1	0.7	0.8	0.9	1.1	0.8	1.2
75728	1	3	2.9	2.9	3	3.6	3.3	3.2	3.6	3	3.2	3.2	3.1	3.4	3.3	3.7
78343	1	4.5	4.2	4.2	4.5	4.6	4.2	4.3	4.5	4.7	4.9	4.7	4.5	4.6	4.4	4.8
25977	1	2.8	2.5	2.4	2.7	2.9	2.5	2.4	2.6	2.9	3.2	2.9	2.9	2.9	2.6	3.1
70477	1	2.8	2.7	2.7	2.8	3	2.6	2.4	2.8	2.8	3.3	3.1	2.8	2.7	2.9	3.3
32278	1	2	2	2.1	2	1.7	2	2.4	2.9	2.2	1.9	2.2	2.1	2.1	1.9	2.2
1394	3	3.6	3.2	3.2	3.5	3.6	3.2	3.2	3.6	3.5	3.7	3.3	3.3	3.3	3	3.5
43113	1	4.4	4	4.1	4.4	4.5	4	4.1	4.5	4.2	4.6	4.4	4.2	4.2	4	4.6
65273	1	1.7	1.6	1.4	1.4	1.7	1.3	1.4	2.3	1.7	1.6	1.7	1.4	1.6	1.5	1.9
60446	1	4.2	3.8	3.9	4.1	4.3	3.8	3.8	4.3	4	4.4	4.1	4	3.8	3.7	4.5
47366	1	2.6	2.4	2.4	2.6	2.7	2.3	2.4	2.1	2.6	2.8	2.5	2.6	2.3	2	2.6
2011	1	3.4	3.3	3.3	3.5	3.6	3.2	3	3.4	3.1	3.5	3	3.1	2.8	2.8	3.4
345	2	2.8	2.4	2.5	2.9	3.1	2.4	2.4	3.1	2.6	3.1	2.5	2.6	2.2	2.1	3.3
43222	1	3.2	2.9	3	3.2	3.5	3.1	3.2	3.5	3.3	3.4	3.2	3.3	3	3	3.4
78584	1	2.8	3	2.9	2.8	2.8	2.6	2.7	2.5	2	2.1	1.7	2	2.2	2.1	2.7
981	3	3	2.8	2.9	3	3.2	2.8	2.9	3.1	2.7	3.3	2.8	2.8	2.6	2.7	3.4
73471	1	5.5	5.4	5.4	5.5	5.7	5.5	5.5	5.7	5.6	5.7	5.6	5.5	5.5	5.4	5.6
80355	1	0.9	0.9	0.9	1.4	1.7	1.2	1.3	1.2	0.7	0.6	0.7	0.8	1.1	1.2	1.2
26662	1	4	3.7	3.7	4.1	4.1	3.6	3.7	4.1	3.8	4.2	3.9	3.8	3.8	3.6	4.3
69380	1	1	1.3	0.9	1.4	1.7	1.2	1.3	1	1.3	1.1	1.3	1.5	1.5	1.3	3.2
68649	1	2.3	2.1	1.9	2.2	2.4	2.4	1.9	1.7	2.5	2.6	2.3	2.6	2.5	2.2	2.6
54816	1	4.4	4	4	4.4	4.4	4.1	3.9	4.4	4.3	4.6	4.2	4.3	3.8	3.7	4.4
30070	1	3.9	3.7	3.7	3.9	3.9	3.6	3.6	3.8	3.9	4.2	3.8	3.9	3.5	3.4	3.9
44246	1	4.1	3.5	3.5	3.9	4.1	3.5	3.5	4	3.6	4.1	3.6	3.6	3.6	3.4	3.8
77723	1	1.3	1.2	1.2	1.3	1.6	1.3	1.3	1	1.7	1.2	1.5	1.8	1.6	1.5	1.8
51008	1	1.9	1.5	1.7	1.6	1.6	1.7	1.3	1	2.1	2	2	2.2	2.1	1.8	2.2
55747	1	3.3	2.8	2.9	3.3	3.7	3.4	3.7	3.7	3.2	3.3	3.3	3.3	3.6	3.3	3.9
88861	1	4.4	4.4	4.5	4.4	4.8	4.6	4.7	4.8	4.1	4.6	4.8	4.1	4.5	4.4	4.9
83943	1	4.4	4.1	4.2	4.4	4	3.7	3.8	4.1	4.3	4.4	4.4	4.4	3.9	3.7	4.3
2686	1	3.7	3.3	3.2	3.4	3.5	3	3	3.5	3.4	4.1	3.3	3.4	3.1	2.9	3.5
80154	1	2.6	2.5	2.1	2.6	2.3	2.2	2	2.2	2.5	2.4	2.2	2.5	2.2	2	2.4
30156	1	4.2	3.8	3.8	4.2	4.5	4.3	4.3	4.4	4.1	4.3	4.3	4.1	4.4	4.1	4.7
45782	1	4.9	4.6	4.8	4.9	5.1	4.7	4.7	5	4.8	5	4.9	4.8	4.7	4.7	5.1
44512	1	4.9	4.7	4.7	4.9	4.7	4.5	4.5	4.6	4.5	4.7	4.6	4.5	4.5	4.1	4.6
34161	1	4.1	3.8	3.8	4.1	4.2	3.7	3.7	4.1	3.8	4.1	3.7	3.8	3.8	3.7	4.2
42780	1	3.9	3.7	3.6	3.9	4	3.7	3.7	4	3.8	4	3.7	3.8	3.6	3.5	3.9
67947	1	1.6	1.5	1.4	1.3	2.3	1.9	1.6	1.6	2.1	1.9	2	2.2	2.2	2.1	2.4
535	3	3.9	3.5	3.6	3.9	4.1	3.6	3.5	4.1	3.8	4.3	3.8	3.8	3.5	3.4	4.3
40568	1	0.9	0.9	0.8	1.3	1.7	1.2	1.3	1	0.7	0.6	0.7	0.8	1	0.7	1.1
62652	1	1.7	1.5	1.5	1.8	1.8	1.7	1.6	1.5	1.8	1.9	1.8	1.9	1.7	1.7	2.2
51849	2	2.5	2.2	2.1	2.5	3.3	3.1	3	3.3	2.6	3	2.7	2.6	3.5	3	3.6
55928	1	4.4	3.9	4	4.4	4.1	3.7	3.7	4	3.9	4.3	3.8	3.9	3.7	3.6	4.2
81528	1	3.8	3.8	3.8	3.9	4.1	3.8	3.7	4	3.9	4.2	4	3.9	4	3.8	4.4
10130	1	4.3	3.9	4	4.3	4.3	3.8	3.8	4.3	4.2	4.5	4.2	4.2	3.8	3.7	4.4
25639	1	1.6	1	0.9	1.3	2.7	1.2	1.4	1	1.4	1.1	1.3	1.3	1.4	1.3	1.3
40792	1	1.7	1.7	1.4	1.5	2.1	1.3	1.7	1.6	1.2	1.3	0.9	1.2	1.4	1.3	1.8
1394	4	3.6	3.1	3.2	3.5	3.6	3.2	3.1	3.6	3.4	3.8	3.3	3.3	3.2	3	3.5
36493	1	3.5	3.2	3.3	3.5	3.4	3	2.4	3.4	4.1	4.6	4.5	4.1	3.2	2.9	3.4
70929	1	2.7	2.4	2.5	2.7	2.9	2.6	2.2	2.6	2.6	2.8	2.5	2.6	2.5	2.3	2.7
77327	1	4.8	4.6	4.6	4.7	4.8	4.6	4.5	4.7	4.6	4.8	4.6	4.6	4.6	4.4	4.7
11665	1	5	4.8	4.8	4.9	5	4.7	4.6	5	4.7	5	4.7	4.7	4.7	4.5	4.9
51228	1	2.4	2.3	2.2	2.5	2.8	2.5	2.5	2.6	2.3	2.6	2.3	2.3	2.3	2.3	2.6
55211	1	3.4	3.3	3.4	3.4	3.9	3.6	3.6	3.8	3.2	3.5	3.2	3.3	3.6	3.4	3.9
70489	1	1	1	0.9	1.8	1.7	1.5	1.3	1.1	1.5	1.1	1.1	1.4	1.1	0.9	1.3
50865	1	4.1	3.7	3.7	4.1	4.7	4.4	4.3	4.6	4.2	4.5	4.1	4.2	4.4	4.2	4.6
110735	1	4.9	4.7	4.8	4.9	5	4.6	4.7	5	4.8	5.1	4.9	4.8	4.7	4.6	5
55587	2	4.9	4.7	4.7	4.9	5.1	4.7	4.7	5	4.8	5	4.9	4.8	4.8	4.7	5
10469	1	4.2	3.8	3.8	4.1	4.2	3.6	3.6	4.1	3.9	4.3	4	4	3.6	3.5	4.1
38605	1	3.5	3.4	3.4	3.6	3.7	3.3	3.3	3.6	3.5	3.7	3.4	3.5	3.4	3.2	3.6
1367	2	3.8	3.7	3.7	3.8	4.3	3.9	3.9	4.2	3.9	4.2	3.8	3.9	3.9	3.7	4.2
67649	1	2.9	2.8	2.8	3	3.3	2.9	3.1	3.3	2.8	3.1	2.9	2.8	3	2.8	3.3
1402	1	2	2	1.8	2.1	3.1	2.7	2.7	3	1.9	1.9	1.7	1.9	2.7	2.5	3
14634	1	2.3	2.2	2.2	2.4	2.7	2.2	2.6	2.4	2.5	2.6	2.6	2.4	2.8	2.6	3.3
310	1	4.4	4.1	4.2	4.4	4.5	4	4.1	4.5	4.4	4.7	4.4	4.3	4.1	3.9	4.6
44422	1	1	0.9	0.9	1.4	1.8	1.3	1.4	1.1	0.8	0.7	0.8	0.9	1.1	0.9	1.3
47013	1	3.5	3.4	3.5	3.4	3.6	3.3	3.2	3.5	3.3	3.5	3.5	3.3	3.1	3.1	3.3
33143	1	1	1	0.9	1.4	1.8	1.3	1.4	2.2	1.1	0.8	0.8	0.9	1.1	0.9	1.3
68793	1	3.5	3.1	3	3.4	3.6	3.1	3.1	3.5	3.5	3.7	3.4	3.5	3.4	3.1	3.5
36222	1	2.9	2.6	2.6	2.9	3.2	2.8	2.9	3.1	3	3.3	3	3	2.9	2.7	3.2
43958	1	4.9	4.8	4.7	4.9	5	4.9	4.7	5	4.8	5	4.8	4.8	4.8	4.6	4.9
40797	1	3.8	3.5	3.6	3.7	3.9	3.5	3.5	3.9	3.7	4	3.7	3.7	3.5	3.4	3.8
82045	1	5.6	5.4	5.5	5.6	5.7	5.3	5.3	5.7	5.6	5.7	5.6	5.6	5.4	5.4	5.6
285	4	4.5	4	4	4.4	4.5	4	4	4.3	4.6	4.8	4.6	4.4	4.5	4.2	4.6
633	1	4.3	3.8	3.9	4.3	4.4	3.8	3.8	4.3	4.3	4.6	4.3	4.3	3.9	3.9	4.6
53029	1	5.1	4.9	4.8	5.1	5	4.8	4.8	5	4.9	5.1	4.9	4.9	4.9	4.6	4.9
68502	1	2.3	2	2.1	2.3	2.5	2.1	2.3	1.9	2.2	2.3	2.2	2.2	2.4	2.6	2.4
834	1	3.3	2.9	3	3.3	3.3	2.9	2.9	3.3	3.5	3.6	3.3	3.5	3	2.9	3.3
10542	1	4.9	4.6	4.6	4.8	5	4.6	4.7	5	4.8	5	4.8	4.8	4.7	4.6	5
42652	1	3.4	3.3	3.4	3.4	3.6	3.3	3.3	3.6	3.4	3.7	3.4	3.4	3.4	3.3	3.6
10595	1	3.3	3	3.1	3.3	3.4	3	3	3.3	3.2	3.5	3.2	3.3	2.8	2.9	3.4
57134	1	2	1.8	1.7	1.9	2.1	1.8	1.7	3.3	2	1.9	2.1	1.9	2	2	2.2
47705	1	2.2	2.1	2	2.2	2.3	1.8	1.8	2.8	2.5	2.7	2.4	2.5	2.3	2.2	2.5
72824	1	2.5	2.4	2.4	2.5	2.7	2.5	2.6	2.5	2.6	2.6	2.6	2.5	2.5	2.4	2.8
57142	1	4.1	3.9	4	4.1	4.3	4	4.1	4.3	3.8	4.3	4	3.9	3.9	3.8	4.4
9512	1	5.4	5.2	5.2	5.4	5.5	5.3	5.2	5.5	5.3	5.5	5.3	5.3	5.3	5.1	5.4
66752	1	1.4	1.3	0.9	1.4	1.8	1.2	1.3	1.1	1.5	1.1	1.2	1.1	1.6	1.6	2
69368	1	1.7	1.5	1	1.5	1.7	1.2	1.3	1.1	1.8	1.8	1.7	1.7	1.5	1.4	1.9
68132	1	1.7	1.6	1.3	1.7	1.7	1.2	1.3	3.5	1.9	1.9	1.7	1.8	1.7	1.5	1.9
710	2	1.8	1.7	1.5	1.6	2.3	1.8	2.5	2.7	2	1.9	2	1.9	2.2	2.1	2.7
18652	1	4.9	4.8	4.8	4.9	5.5	5.1	5.2	5.5	4.8	5.1	5	4.8	5.1	5	5.4
4632	1	2.4	2.2	2.2	2.5	2.5	2.1	2	2.4	2.1	2.1	2.1	1.9	1.7	1.7	2.1
28291	1	4.2	3.9	3.9	4.2	4.4	3.9	3.8	4.4	4.3	4.5	4.2	4.2	4	3.8	4.4
61625	1	4.3	3.9	3.9	4.3	4.4	3.9	3.9	4.4	4.2	4.5	4.1	4.2	4	3.8	4.5
85002	1	5.1	5	5	5.1	5.2	5	5	5.2	5.1	5.2	5.1	5.1	5	4.9	5.2
80324	1	4.9	4.7	4.8	4.9	5	4.7	4.7	5	4.9	5.1	4.9	4.9	4.8	4.7	5.1
44760	1	4.3	3.8	3.9	4.3	4.4	3.8	3.8	4.4	4.1	4.5	4.1	4.1	3.7	3.6	4.4
71651	1	5.2	5	5.1	5.2	5.4	5.1	5.1	5.4	5.3	5.4	5.3	5.3	5.2	5.1	5.4
34514	1	2.6	2.3	2.4	2.7	2.1	1.7	2	1	1.8	1.7	1.8	1.8	1.5	2.2	2
87351	1	2.4	2.3	2.5	2.7	2.9	2.4	2.8	3	2.8	3	2.9	2.9	2.7	2.5	3.1
42522	1	2.7	2.5	2.5	2.8	3.1	3	2.8	3.4	2.9	3	2.7	2.9	3	2.8	3.3
78959	1	0.9	0.9	0.9	1.4	1.7	1.2	1.3	1	0.7	0.6	0.7	0.8	1	0.8	3.2
55965	1	3.2	3	2.7	3.2	3.2	2.9	2.8	3.2	3.4	3.4	3.5	3.4	3.1	2.8	3.4
51784	1	1.1	1.2	0.9	1.3	1.7	2.6	1.3	1	1.6	1.4	1.5	1.8	1.5	1.4	1.6
68642	1	2.9	2.5	2.3	2.9	3.4	3.2	2.7	3.4	3.1	3.2	3.2	3.1	3.3	3.2	3.8
62794	1	2.2	1.9	2.1	2.3	2.3	1.8	2.1	1.9	2.5	2.6	2.4	2.5	2.4	2.1	2.7
47694	1	4.9	4.7	4.6	4.9	5	4.7	4.6	5	4.8	4.9	4.8	4.8	4.7	4.6	4.8
103	2	3.7	3.4	3.5	3.7	3.7	3.3	3.2	3.7	3.5	4	3.5	3.5	3.2	3.2	3.9
37958	1	4.8	4.7	4.7	4.8	4.9	4.7	4.7	4.9	4.6	4.9	4.7	4.6	4.7	4.5	4.9
78202	1	4.9	4.8	4.8	4.9	5.3	5.1	5	5.3	4.9	5.1	4.9	4.9	5.2	5	5.3
45660	1	2.6	2.5	2.5	2.6	3	2.7	2.6	3	2.3	2.5	2.3	2.3	2.9	2.6	3.2
84891	1	4.5	4.5	4.4	4.6	4.6	4.4	4.4	4.6	4.4	4.7	4.5	4.5	4.4	4.2	4.6
65078	1	3.4	3.2	3.2	3.4	3.6	3.3	3.3	3.6	3.1	3.5	3	3.2	3.3	3.1	3.6
62590	1	3.4	3.3	2.8	3.4	3.8	3.9	3.6	3.8	3.3	3.6	3.7	3.4	4	3.5	4.3
46	3	3.6	2.8	2.6	3	3.3	2.5	2.5	3.1	3.3	4	3.1	3.1	3	2.7	3.2
61629	1	3.8	3.5	3.6	3.8	3.9	3.5	3.4	3.9	3.7	3.8	3.7	3.7	3.5	3.4	3.6
21252	1	4.8	4.7	4.7	4.8	4.9	4.6	4.7	4.9	4.6	4.8	4.7	4.6	4.7	4.5	4.9
63835	1	3.5	3.3	3.2	3.5	3.8	3.7	3.8	3.8	3.6	3.7	3.7	3.6	3.7	3.4	4
89381	1	4.5	4.4	4.4	4.6	4.7	4.5	4.5	4.7	4.4	4.7	4.5	4.4	4.5	4.3	4.8
439	1	3.9	3.7	3.8	3.9	4.2	3.9	4	4.2	3.9	4.3	4.1	3.9	3.8	3.6	4.3
28508	1	4.2	4	4	4.2	4.5	4.1	4.2	4.5	4.1	4.5	4.1	4.1	4.2	4.1	4.6
37929	1	4	3.6	3.7	4	4.4	3.7	3.5	4.3	3.9	4.4	4	3.9	3.7	3.6	4.3
55684	1	4.5	4.3	4.4	4.5	4.6	4.3	4.4	4.6	4.3	4.6	4.4	4.3	3.9	3.8	4.4
29262	1	1.5	1.2	1.3	1.5	2.1	1.2	1.9	1.8	2	1.9	1.7	1.8	1.9	1.8	2.2
27731	1	1.4	1.3	1.2	1.4	1.9	1.2	1.8	1	1.7	1.6	1.6	1.7	1.7	1.7	2
111698	1	4.1	3.8	3.7	4	3.8	3.5	3.5	3.8	3.9	4.3	3.8	3.9	3.5	3.4	3.8
60712	1	0.9	0.9	0.9	1.3	2.6	1.2	1.3	1	0.7	0.6	0.7	0.8	1	0.8	1.1
40853	1	4.3	3.8	3.7	4.1	4.2	3.8	3.8	4.2	4.2	4.5	4.1	4.2	4	3.8	4.4
82486	1	4	3.9	4.1	4.1	4.8	4.6	4.8	4.8	3.9	4.1	4.2	4	4.7	4.6	5
29779	1	3.5	3.4	3.4	3.5	3.4	3.3	3.3	3.5	3.3	3.6	3.2	3.4	3.3	3.1	3.5
66743	1	4.8	4.6	4.7	4.8	4.9	4.5	4.6	4.9	4.7	5	4.8	4.7	4.5	4.4	4.9
66545	1	4.2	3.8	3.9	4.3	4.5	4	4.1	4.5	4.1	4.4	4.2	4.1	4.2	4	4.6
34442	2	1.3	1.4	1.2	1.4	1.7	1.2	1.3	1.1	0.7	0.6	0.7	0.8	1	0.8	1.1
65246	1	1.9	1.7	1.5	1.9	1.9	1.8	1.8	1.5	1.7	1.9	1.8	1.8	1.8	1.7	1.9
44392	1	3.5	3.3	3.2	3.5	2.3	2	2	1.8	3.3	3.5	3.6	3.3	2.2	2.1	2.4
60384	1	4.2	3.8	3.9	4.2	4.2	3.8	3.8	4.2	4.1	4.3	4	4.1	3.9	3.7	4.2
68859	1	2	1.7	1.7	2.3	2.2	2.3	2	1.7	2.1	2.2	2.1	2.2	2	1.8	2.3
60297	1	2.9	2.5	2.3	3.1	2.8	2.6	2.5	2.5	3	3	3	3	2.9	2.7	3.2
48118	1	1.2	1.1	1.1	1.4	1.7	1.2	2	1.1	1.5	0.9	1.4	1	1.5	1.2	2.1
91923	2	2.2	2	1.8	2.3	2.3	2.2	2.2	2.1	2.4	2.3	2.4	2.5	2.3	2.1	2.6
49069	1	1.2	0.9	0.9	1.8	1.7	1.2	1.3	1.1	1.3	0.7	1.3	1.1	1.1	1	1.2
52941	1	2.9	2.6	2.7	2.9	3.2	2.7	2.8	3.1	2.9	3.2	2.8	2.9	2.9	2.8	3.3
40963	1	4.7	4.6	4.5	4.7	4.7	4.6	4.5	4.7	4.6	4.8	4.6	4.7	4.6	4.3	4.7
39461	1	4.3	4.1	4	4.3	4.4	4.1	4.1	4.4	4.2	4.4	4.1	4.2	4.3	4.1	4.5
79138	1	4.2	3.7	3.8	4.1	3.9	3.6	3.6	3.8	3.9	4.2	4.1	4	3.7	3.6	4.3
29950	1	2.5	2.3	2.2	2.5	2.7	2.2	2.3	2.5	2.6	3.1	2.7	2.6	2.4	2.3	2.7
44478	1	1	1	1	1.4	1.8	1.3	1.5	1.1	0.8	1.2	1.3	0.9	1.1	0.9	1.3
90767	1	3.8	3.6	3.7	3.8	3.8	3.5	3.5	3.7	3.6	3.9	3.7	3.6	3.6	3.4	4
54832	1	4.3	4	4	4.3	4.3	4	3.9	4.3	4.4	4.5	4.3	4.4	4	3.8	4.2
66694	1	5.5	5.3	5.3	5.4	5.6	5.3	5.3	5.6	5.4	5.5	5.3	5.3	5.4	5.2	5.5
92543	1	3.7	3.3	3.2	3.7	4.1	3.5	3	4.1	3.9	4.2	3.9	3.9	3.8	3.6	3.9
1078	1	3.4	3.2	3.2	3.4	3.5	3.1	3.2	3.5	3.4	3.6	3.3	3.4	3.2	3	3.6
69382	1	1	1	0.9	1.4	1.8	1.3	1.4	1.2	1.3	0.9	1	1.4	1.1	1.2	1.8
29877	1	3.8	3.6	3.5	3.8	3.9	3.6	3.5	4	3.7	3.9	3.6	3.8	3.7	3.5	4
40480	1	1.7	1.4	1.3	1.8	1.8	1.3	1.4	2	1.3	0.9	0.9	0.9	1.1	1	1.6
67057	1	1.7	1.8	1.7	1.6	1.8	1.6	1.8	1.2	1.6	1.7	1.6	1.5	1.5	1.5	3.1
62280	1	2.2	1.9	1.9	2.2	2.2	1.7	1.9	1.3	2.4	2.5	2.3	2.3	2.2	3	3.3
59204	1	3.5	3.3	3.4	3.5	3.7	3.4	3.5	3.7	3.1	3.5	3.4	3.1	3.4	3.2	4
61957	1	3.4	3.1	2.9	3.4	3.8	3.5	3.6	3.7	3.5	3.6	3.6	3.5	3.8	3.5	4.1
81916	1	4.5	4.4	4.5	4.5	4.8	4.5	4.6	4.8	4.5	4.7	4.5	4.5	4.6	4.5	4.9
522	1	3	2.8	2.8	3	3.3	2.7	2.7	3.1	3.1	3.4	3	3.1	3	2.9	3.4
61023	1	2.4	2.2	2.2	2.4	2.6	2.1	2.1	3.1	2.7	2.8	2.6	2.6	2.4	2.3	2.7
65612	1	3.2	3.2	2.8	3.2	3.3	3.3	3.2	3.3	2.9	3.1	3.1	2.9	3.2	2.9	3.5
574	2	3.8	3.6	3.6	3.8	4.1	3.6	3.7	4.1	3.8	4.1	3.8	3.8	3.8	3.7	4.3
62996	1	4.4	3.8	4	4.4	4.4	3.7	3.6	4.3	4.4	4.7	4.4	4.4	3.7	3.7	4.5
51067	1	5.2	4.7	4.8	5.2	5.2	4.8	4.7	5.1	5.2	5.2	5	5.2	5	4.9	5.2
74916	1	3.9	3.7	3.6	4	4.3	4	4	4.3	4	4.2	4.4	4.1	4.2	4	4.6
406	3	1.7	1.5	1.3	1.8	1.7	1.2	1.3	1.1	2.1	2.1	2	1.9	1.9	1.7	2.1
42797	1	4.1	3.7	3.8	4.1	4.4	3.9	3.9	4.4	3.8	4.3	3.8	3.8	3.8	3.8	4.4
[truncated: 13,198 more rows]
